# Supplementary material for: HIV-2 mediated effects on target and bystander cells induce plasma proteome remodeling
Source: iScience. 2024 Feb 28;27(4):109344. doi: 10.1016/j.isci.2024.109344 (PMC10945182; doi:10.1016/j.isci.2024.109344)
Supplement: Table S1. Summary of protein intensity between people living with HIV-1 or HIV-2, compared to HIV seronegative individuals, related to Figures 1 and S1 [file mmc2.xlsx]

## Sheet: Sheet 1
UniProtKB name	Gene	logFC PLWH1 vs SN	P.Value PLWH1 vs SN	adj.P.Val PLWH1 vs SN	logFC PLWH2 vs SN	P.Value PLWH2 vs SN	adj.P.Val PLWH2 vs SN
P32942	ICAM3	1.25648	8.92994e-06	0.00194449	1.13647	6.83921e-07	0.000595695
Q9NZK5	ADA2	1.27472	6.23503e-05	0.00678839	1.20049	3.32724e-06	0.00144901
P04908	H2AC4	-1.01058	0.000195655	0.0131089	-0.958255	1.28409e-05	0.00372814
P19320	VCAM1	1.08032	0.000104474	0.0082724	0.921924	3.47398e-05	0.00605167
P68104	EEF1A1	-0.541249	0.00258887	0.0750372	-0.616956	2.80603e-05	0.00605167
Q9UEW3	MARCO	1.79559	4.05012e-06	0.00176383	1.23342	4.78838e-05	0.00630874
Q8NBJ4	GOLM1	1.57473	2.04253e-05	0.00296507	1.18022	5.07017e-05	0.00630874
P18065	IGFBP2	1.32901	0.000267632	0.0166506	1.11955	0.000119301	0.0103911
P08575	PTPRC	0.605786	0.00784607	0.120717	0.718703	0.000114481	0.0103911
P08581	MET	0.400171	0.0777523	0.358003	0.725248	0.000117254	0.0103911
P24821	TNC	0.747832	0.00541358	0.104783	0.827313	0.000155929	0.0104527
Q70J99	UNC13D	-0.28334	0.0750356	0.358003	-0.498317	0.000156011	0.0104527
Q9BY67	CADM1	0.437341	0.0915781	0.362039	0.812816	0.000155473	0.0104527
P05155	SERPING1	0.611573	0.00472889	0.0957876	0.651407	0.000207947	0.0129373
P20023-3	CR2	0.602669	0.035655	0.272368	0.86849	0.000229547	0.013329
O75144	ICOSLG	0.0289873	0.888761	0.934809	0.631432	0.000262267	0.0142771
P08134	RHOC	-0.443143	0.116769	0.391175	-0.846353	0.000289528	0.0148341
P60953	CDC42	-0.490538	0.0261692	0.247754	-0.642304	0.000367295	0.017773
Q86VB7	CD163	1.18653	0.000334428	0.0194191	0.921958	0.000431462	0.0184408
Q9H939	PSTPIP2	-0.411401	0.0696542	0.353126	-0.654162	0.000444447	0.0184408
P60763	RAC3	-0.37869	0.191349	0.446382	-0.841067	0.000444611	0.0184408
Q12866	MERTK	0.905394	0.00190589	0.0592869	0.8085	0.00053417	0.0198423
P05362	ICAM1	0.742191	0.0130719	0.169935	0.838554	0.000546746	0.0198423
P61224	RAP1B	-0.305845	0.316698	0.546225	-0.8755	0.000532055	0.0198423
P35916	FLT4	0.70312	0.000858373	0.0385937	0.576251	0.000593525	0.0206784
Q8N6C8	LILRA3	1.62245	1.99654e-05	0.00296507	0.990927	0.000744665	0.0213544
P28799	GRN	0.874245	0.000981653	0.0385937	0.717785	0.000669724	0.0213544
O60462	NRP2	0.703813	0.00286127	0.0759	0.636316	0.000760031	0.0213544
Q16181	SEPTIN7	-0.459178	0.0340934	0.269314	-0.595117	0.000747248	0.0213544
P16070	CD44	0.418572	0.0790763	0.358003	0.658992	0.000736018	0.0213544
P40189	IL6ST	0.160914	0.443048	0.631642	0.589265	0.000684389	0.0213544
P29350	PTPN6	-0.387195	0.0761881	0.358003	-0.599381	0.000795498	0.0216525
Q13094	LCP2	-0.499779	0.0805887	0.358003	-0.776656	0.000900696	0.0230737
P16112	ACAN	0.0531253	0.841697	0.907325	0.73056	0.000900276	0.0230737
P10644	PRKAR1A	-0.366098	0.0926858	0.362039	-0.585566	0.00100898	0.0251091
P07333	CSF1R	0.801412	0.00366721	0.0863281	0.723483	0.00104826	0.0252663
Q16394	EXT1	0.517485	0.0254808	0.246598	0.614297	0.00107331	0.0252663
P78371	CCT2	-0.141541	0.459894	0.640908	-0.514413	0.00112196	0.0257164
Q86SQ4	ADGRG6	0.414738	0.0667055	0.350329	0.598098	0.0011819	0.0263957
P61769	B2M	1.06994	6.4735e-06	0.00187947	0.581978	0.0012997	0.0276108
P01889	HLA-B	1.00793	5.68679e-05	0.00678839	0.625245	0.00128133	0.0276108
Q9H4A9	DPEP2	0.633746	0.00610191	0.111175	0.583324	0.00161962	0.0334458
P10720	PF4V1	-0.53462	0.0883922	0.362039	-0.804471	0.00165117	0.0334458
P62805	H4C1	-1.48834	2.54169e-06	0.00176383	-0.744877	0.00183152	0.0339416
O75326	SEMA7A	0.663535	0.0294067	0.259748	0.768293	0.00181578	0.0339416
Q6UY14	ADAMTSL4	0.323695	0.137007	0.400626	0.555562	0.00177437	0.0339416
P17301	ITGA2	-0.00765496	0.974904	0.981667	0.628351	0.0017168	0.0339416
P14151	SELL	0.57748	0.0147113	0.180472	0.585435	0.00209995	0.0353089
Q15848	ADIPOQ	0.868526	0.0190243	0.209749	0.917135	0.00210799	0.0353089
P62879	GNB2	-0.440193	0.0788764	0.358003	-0.628478	0.00203054	0.0353089
Q16853	AOC3	0.225712	0.320466	0.548381	0.574234	0.00204107	0.0353089
Q9BS26	ERP44	-0.0529546	0.728863	0.833268	-0.387975	0.00201158	0.0353089
P17174	GOT1	0.46879	0.0116046	0.157932	0.454965	0.00226552	0.0362796
P54920	NAPA	-0.488364	0.0426983	0.290548	-0.595188	0.00227254	0.0362796
Q13418	ILK	-0.482269	0.134102	0.400626	-0.800086	0.0022909	0.0362796
Q92820	GGH	0.689766	0.00612675	0.111175	0.606683	0.0025257	0.0380949
P48059	LIMS1	-0.452335	0.125327	0.400481	-0.727218	0.00247323	0.0380949
Q7Z7G0	ABI3BP	0.223945	0.263666	0.501402	0.494431	0.00253674	0.0380949
P40227	CCT6A	-0.127746	0.464696	0.646566	-0.431475	0.00258507	0.0381627
O76074	PDE5A	-0.342628	0.0812768	0.358003	-0.477933	0.00273006	0.0396314
Q07960	ARHGAP1	-0.392535	0.0857591	0.362039	-0.552372	0.00288605	0.0407708
P15170-2	GSPT1	-0.343867	0.0900371	0.362039	-0.4903	0.00290217	0.0407708
P48643	CCT5	-0.361417	0.0808051	0.358003	-0.49706	0.00306066	0.0421044
Q14697	GANAB	-0.271184	0.114643	0.387369	-0.413148	0.00309378	0.0421044
P50990	CCT8	-0.330701	0.0965865	0.366639	-0.476157	0.00319489	0.0421628
Q8N392	ARHGAP18	-0.314206	0.189533	0.446382	-0.575637	0.00317553	0.0421628
O14786	NRP1	0.39919	0.110731	0.384249	0.59549	0.00338165	0.0426644
Q9Y490	TLN1	-0.430819	0.179257	0.44356	-0.764502	0.00341463	0.0426644
Q9H4B7	TUBB1	-0.323729	0.305296	0.54095	-0.753214	0.0034769	0.0426644
O00533-2	CHL1	0.107921	0.601715	0.750335	0.497038	0.00333115	0.0426644
P08294	SOD3	0.0483543	0.880098	0.932561	0.767532	0.00347781	0.0426644
Q14141	SEPTIN6	-0.434143	0.0762697	0.358003	-0.577154	0.00360363	0.0434443
Q15084	PDIA6	-0.377314	0.127823	0.400481	-0.585095	0.00364114	0.0434443
P14317	HCLS1	-0.460069	0.0420395	0.290548	-0.527802	0.00381594	0.0438522
P22061	PCMT1	-0.332136	0.133159	0.400626	-0.52092	0.0037298	0.0438522
Q07954	LRP1	0.198379	0.33425	0.558818	0.484899	0.00382637	0.0438522
Q15404	RSU1	-0.370857	0.220463	0.469495	-0.710153	0.00395205	0.0441312
Q13740	ALCAM	0.133513	0.529528	0.698467	0.500655	0.00393048	0.0441312
P08571	CD14	0.894843	0.00227854	0.0684349	0.666333	0.00403126	0.0444459
Q8IWV2	CNTN4	-0.105351	0.629071	0.768472	0.512227	0.00408382	0.0444626
P07942	LAMB1	0.258585	0.23218	0.481497	0.503951	0.00422882	0.0454729
P05543	SERPINA7	0.411386	0.072392	0.355155	0.526163	0.00446276	0.0474032
P02747	C1QC	0.50772	0.0217342	0.225362	0.499802	0.00481975	0.0485045
P62136	PPP1CA	-0.489103	0.0328378	0.267306	-0.520018	0.0047566	0.0485045
Q9NY65	TUBA8	-0.630533	0.0565864	0.320044	-0.751448	0.00484074	0.0485045
P07858	CTSB	0.302141	0.226521	0.47657	0.572282	0.00484488	0.0485045
Q9UBP4	DKK3	0.263255	0.298856	0.534504	0.583613	0.00468747	0.0485045
P68371	TUBB4B	-0.3568	0.25615	0.494125	-0.717751	0.00498409	0.049241
P17813	ENG	0.0315084	0.877838	0.931299	0.469945	0.00503151	0.049241
P78509	RELN	0.550253	0.0438405	0.290664	0.614675	0.0051457	0.0492517
Q7KZF4	SND1	-0.402735	0.0543484	0.316095	-0.4724	0.00510512	0.0492517
P10809	HSPD1	-0.245891	0.263092	0.501402	-0.496201	0.00547639	0.0513913
P42768	WAS	-0.169738	0.401888	0.605294	-0.458128	0.00548725	0.0513913
P34096	RNASE4	0.499267	0.00882821	0.128156	0.420635	0.00556603	0.0515746
P04083	ANXA1	-0.962422	0.00101912	0.0385937	-0.612781	0.00749416	0.0520473
Q86U17	SERPINA11	0.738571	0.00736614	0.120717	0.604922	0.00574295	0.0520473
Q96FW1	OTUB1	-0.516071	0.00773122	0.120717	-0.413122	0.00721803	0.0520473
P13598	ICAM2	0.551704	0.0198174	0.2105	0.518338	0.00619003	0.0520473
P02750	LRG1	0.655968	0.0273257	0.253199	0.635678	0.00752804	0.0520473
Q13642-1	FHL1	-0.608669	0.0282948	0.256716	-0.588787	0.00800727	0.0520473
O00194	RAB27B	-0.54403	0.0442034	0.290664	-0.592932	0.00635582	0.0520473
O95479	H6PD	0.488734	0.051124	0.307096	0.539384	0.00738892	0.0520473
Q8TF42	UBASH3B	-0.448379	0.0709495	0.353126	-0.532596	0.00770791	0.0520473
P04217	A1BG	0.38519	0.0765608	0.358003	0.469886	0.00732775	0.0520473
P08637	FCGR3A	0.469772	0.0813829	0.358003	0.590039	0.00664658	0.0520473
P01033	TIMP1	0.397486	0.0875081	0.362039	0.51103	0.00648509	0.0520473
P84085	ARF5	-0.542441	0.0976417	0.366639	-0.728993	0.00587422	0.0520473
Q15833	STXBP2	-0.417753	0.101163	0.369291	-0.562396	0.00630167	0.0520473
O60610	DIAPH1	-0.30043	0.126821	0.400481	-0.431645	0.00667405	0.0520473
P04217-2	A1BG	0.377172	0.135941	0.400626	0.546997	0.00746907	0.0520473
Q9UBX1	CTSF	0.322502	0.1367	0.400626	0.480428	0.00616495	0.0520473
O15143	ARPC1B	-0.394504	0.144643	0.406402	-0.582301	0.00773768	0.0520473
O00429	DNM1L	-0.343235	0.155366	0.424213	-0.532233	0.00651075	0.0520473
P02776	PF4	-0.554846	0.165644	0.435879	-0.859086	0.007964	0.0520473
Q9UBW5	BIN2	-0.408555	0.173853	0.443384	-0.662821	0.00647218	0.0520473
P19367	HK1	-0.327287	0.175532	0.443384	-0.52553	0.00722401	0.0520473
P15151	PVR	0.337968	0.187354	0.446382	0.55992	0.007016	0.0520473
P22352	GPX3	0.290297	0.197923	0.452576	0.500477	0.00620824	0.0520473
O15144	ARPC2	-0.341816	0.20017	0.454032	-0.589801	0.00641653	0.0520473
P17987	TCP1	-0.255764	0.223007	0.473754	-0.451599	0.00792121	0.0520473
O43505	B4GAT1	0.250206	0.242576	0.485709	0.470605	0.00676089	0.0520473
O15145	ARPC3	-0.257679	0.276088	0.51383	-0.509859	0.00789351	0.0520473
Q9NY97	B3GNT2	0.239974	0.282913	0.518773	0.487167	0.00724656	0.0520473
Q9Y613	FHOD1	-0.201461	0.31195	0.543417	-0.438078	0.00681006	0.0520473
P15144	ANPEP	0.2182	0.317928	0.547263	0.485688	0.00625577	0.0520473
Q86UX7	FERMT3	-0.324576	0.33085	0.557242	-0.721307	0.00778595	0.0520473
O15394	NCAM2	-0.173391	0.410514	0.61137	0.456152	0.00773404	0.0520473
P12931	SRC	-0.224104	0.411324	0.61137	-0.596296	0.00719157	0.0520473
Q15942	ZYX	-0.174986	0.571716	0.726956	-0.670756	0.00774069	0.0520473
Q96KP4	CNDP2	-0.0832393	0.603025	0.750335	-0.354105	0.00663647	0.0520473
P11362	FGFR1	0.0980511	0.679814	0.806116	0.516228	0.0076364	0.0520473
O00592	PODXL	0.0302526	0.887595	0.934809	0.474438	0.00658418	0.0520473
Q99439	CNN2	-0.0285375	0.91524	0.947864	-0.591412	0.00684459	0.0520473
Q14515	SPARCL1	-0.000592367	0.997638	0.997638	0.435414	0.00758886	0.0520473
P11717	IGF2R	0.286228	0.209831	0.46036	0.489426	0.00810509	0.0522928
P00450	CP	0.613814	0.0045322	0.0939891	0.449848	0.00844611	0.0536975
P23470	PTPRG	-0.120452	0.5798	0.733269	0.466308	0.00842088	0.0536975
O95980	RECK	0.300992	0.168268	0.437458	0.464523	0.00854574	0.0539373
O95810	CAVIN2	-0.280153	0.36596	0.587172	-0.659829	0.00871663	0.05462
P08833	IGFBP1	1.24385	0.00322657	0.0802955	0.871014	0.00884071	0.0546775
P68363	TUBA1B	-0.307969	0.296601	0.532547	-0.625702	0.00891413	0.0546775
P07384	CAPN1	-0.11973	0.643631	0.779698	-0.550984	0.00887322	0.0546775
P01031	C5	0.393121	0.0564302	0.320044	0.431742	0.00907215	0.0552577
Q02818	NUCB1	0.536856	0.00933817	0.133337	0.42527	0.00943423	0.055711
P35555	FBN1	0.405803	0.0878258	0.362039	0.495909	0.00954938	0.055711
P55072	VCP	-0.389835	0.0921158	0.362039	-0.484113	0.00938436	0.055711
Q04721	NOTCH2	0.295094	0.189145	0.446382	0.470157	0.00965828	0.055711
Q96G03	PGM2	-0.256994	0.239001	0.484116	-0.457462	0.00961898	0.055711
Q15223	NECTIN1	0.306997	0.256423	0.494125	0.569379	0.00935726	0.055711
Q12913	PTPRJ	0.147745	0.473539	0.654213	0.434424	0.00947104	0.055711
Q8WWA0	ITLN1	-0.0920879	0.741113	0.838324	0.587366	0.00958146	0.055711
P08185	SERPINA6	0.445514	0.0365835	0.274691	0.438469	0.0101309	0.0568107
Q10588	BST1	0.401198	0.0753893	0.358003	0.466622	0.010088	0.0568107
Q16610	ECM1	0.324335	0.100034	0.369291	0.408807	0.0100395	0.0568107
P37802	TAGLN2	-0.290612	0.30685	0.54095	-0.592892	0.0100869	0.0568107
P06733	ENO1	-0.245911	0.349381	0.566894	-0.547508	0.0101751	0.0568107
Q92619	ARHGAP45	-0.19056	0.416512	0.614884	-0.488121	0.0103135	0.0572167
P07355	ANXA2	-0.932399	0.00164927	0.0532042	-0.593664	0.0105057	0.05755
Q7Z3B1	NEGR1	0.0882916	0.683265	0.806116	0.450118	0.0104888	0.05755
P18054	ALOX12	-0.170641	0.401283	0.605294	-0.421427	0.0105952	0.0576774
P00451	F8	0.934303	0.000434667	0.0236622	0.523202	0.0110579	0.0588744
P51149	RAB7A	-0.710865	0.00383423	0.0878845	-0.491787	0.0110791	0.0588744
P23142-4	FBLN1	0.486951	0.0551955	0.318379	0.517184	0.0110854	0.0588744
Q9UJJ9	GNPTG	0.444797	0.112232	0.385365	0.573139	0.0110409	0.0588744
Q9NZP8	C1RL	0.591589	0.00662866	0.117828	0.435753	0.0113973	0.0594755
Q14314	FGL2	0.78698	0.0138249	0.1757	0.643366	0.0112927	0.0594755
P68366	TUBA4A	-0.382415	0.247132	0.489208	-0.67608	0.0114035	0.0594755
P26038	MSN	-0.205706	0.308193	0.541202	-0.41092	0.0119035	0.0617142
P13796	LCP1	0.781602	9.99478e-05	0.0082724	0.382929	0.012862	0.061894
P07339	CTSD	0.708646	0.0166204	0.193019	0.588657	0.0123197	0.061894
P46531	NOTCH1	0.432892	0.050887	0.307096	0.441641	0.0128368	0.061894
Q4LDE5	SVEP1	0.596993	0.0725805	0.355155	0.66572	0.0125896	0.061894
P60842	EIF4A1	-0.348188	0.0833434	0.358107	-0.401976	0.0127919	0.061894
P22792	CPN2	0.384118	0.0961692	0.366639	0.462854	0.0126267	0.061894
Q9H0U4	RAB1B	-0.363211	0.131756	0.400626	-0.486934	0.0121254	0.061894
P11413	G6PD	-0.235566	0.291293	0.528622	-0.45064	0.0125664	0.061894
P78417	GSTO1	-0.262269	0.307405	0.54095	-0.519723	0.0124293	0.061894
O00151	PDLIM1	-0.313665	0.334108	0.558818	-0.6548	0.0127272	0.061894
P49368	CCT3	-0.221122	0.358594	0.58055	-0.487945	0.0123598	0.061894
P07737	PFN1	-0.149542	0.619854	0.762328	-0.611567	0.0124309	0.061894
P07900	HSP90AA1	-0.0985993	0.663977	0.794401	-0.459279	0.0126608	0.061894
P49407-2	ARRB1	-0.345971	0.0698876	0.353126	-0.379565	0.013151	0.0619165
P23229	ITGA6	-0.43604	0.0740309	0.358003	-0.485693	0.0131295	0.0619165
Q01518	CAP1	-0.196384	0.45272	0.6367	-0.526552	0.0129757	0.0619165
P28827	PTPRM	0.0249399	0.90131	0.940169	0.405498	0.0130294	0.0619165
P50552	VASP	-0.221756	0.390165	0.599353	-0.517365	0.0132867	0.0620194
P14618	PKM	-0.205357	0.451462	0.636284	-0.546944	0.0133153	0.0620194
Q06033	ITIH3	0.760598	0.00851906	0.125764	0.563975	0.0136287	0.0621499
P48426	PIP4K2A	-0.473698	0.0506955	0.307096	-0.479012	0.013537	0.0621499
P40197	GP5	-0.418811	0.0539767	0.316095	-0.429231	0.0136179	0.0621499
Q9HBI1-3	PARVB	-0.528968	0.0829895	0.358107	-0.604634	0.0135597	0.0621499
P02746	C1QB	0.556938	0.0139189	0.1757	0.442578	0.0137605	0.0624238
O15117-2	FYB1	-0.522989	0.0321991	0.264579	-0.477433	0.0142242	0.0630084
P30153	PPP2R1A	-0.300008	0.0572562	0.321743	-0.310039	0.0141153	0.0630084
Q9Y279	VSIG4	0.540151	0.142619	0.406402	0.727139	0.0142204	0.0630084
Q96KN2	CNDP1	-0.0975974	0.803169	0.882169	-0.778674	0.014251	0.0630084
O43157	PLXNB1	0.00717741	0.97469	0.981667	0.451004	0.0140411	0.0630084
Q93063	EXT2	0.75404	0.00101287	0.0385937	0.436155	0.0146162	0.0630234
Q8NBP7	PCSK9	0.564224	0.00750473	0.120717	0.407443	0.0144961	0.0630234
P22897	MRC1	0.384489	0.125225	0.400481	0.492894	0.0145356	0.0630234
Q96KG7	MEGF10	0.116336	0.617512	0.762328	0.461407	0.0145613	0.0630234
P55056	APOC4	-0.0144197	0.971369	0.980751	-0.797496	0.0144416	0.0630234
P26927	MST1	0.288161	0.251784	0.492233	0.495096	0.0147377	0.0632342
P20062	TCN2	0.764556	0.00423182	0.0917869	0.511939	0.01488	0.063532
P24043	LAMA2	0.133494	0.607046	0.754261	0.510313	0.0152659	0.0648613
P04278	SHBG	0.99686	0.00158703	0.0531655	0.593999	0.0159262	0.0663718
Q16706	MAN2A1	0.383733	0.0388497	0.281041	0.357824	0.0157842	0.0663718
P30740	SERPINB1	-0.414197	0.044552	0.290664	-0.397733	0.0157318	0.0663718
Q14247	CTTN	-0.282963	0.364308	0.587172	-0.608214	0.0158704	0.0663718
P61158	ACTR3	-0.36613	0.206853	0.458445	-0.562121	0.0162001	0.0668732
Q9ULI3	HEG1	0.0362049	0.870126	0.927437	0.431788	0.0161759	0.0668732
Q99650	OSMR	0.171038	0.531988	0.698702	0.529607	0.0168184	0.069098
O15204	ADAMDEC1	0.322231	0.18688	0.446382	0.468328	0.0172064	0.0703605
P09960	LTA4H	0.287638	0.135902	0.400626	0.368194	0.0175397	0.0710563
Q15262	PTPRK	0.239868	0.41293	0.612713	0.562746	0.0174984	0.0710563
Q9BTY2	FUCA2	0.320384	0.210707	0.460671	0.488585	0.0178182	0.0718504
P22626	HNRNPA2B1	-1.22743	7.88409e-05	0.00763005	-0.559187	0.0184259	0.0739585
P35579	MYH9	-0.375696	0.171342	0.438938	-0.520277	0.0185312	0.0740399
P01008	SERPINC1	0.351262	0.0804638	0.358003	0.375709	0.0195204	0.0755657
Q13561	DCTN2	-0.269166	0.184141	0.445519	-0.38099	0.0194557	0.0755657
P09493-5	TPM1	-0.38166	0.261785	0.500032	-0.642354	0.0191345	0.0755657
Q96CN7	ISOC1	-0.23629	0.304316	0.54095	-0.434014	0.019341	0.0755657
P19022	CDH2	0.211661	0.416451	0.614884	0.492051	0.0193746	0.0755657
P12109	COL6A1	0.210092	0.428277	0.623686	0.501586	0.0192564	0.0755657
Q15555	MAPRE2	-0.194848	0.434563	0.627611	-0.472079	0.0191422	0.0755657
P30101	PDIA3	-0.179516	0.453219	0.6367	-0.450531	0.0198307	0.0761675
P36959	GMPR	-0.0138476	0.938072	0.957867	-0.336156	0.0198508	0.0761675
Q15365	PCBP1	-0.481065	0.0382386	0.281041	-0.429133	0.020307	0.0765845
P10645	CHGA	0.448336	0.13584	0.400626	0.560871	0.0201359	0.0765845
P09493-6	TPM1	-0.592473	0.148329	0.41492	-0.764795	0.0201946	0.0765845
O00391	QSOX1	0.322754	0.170262	0.437458	0.439059	0.0203112	0.0765845
P11766	ADH5	-0.409927	0.0459831	0.291194	-0.376897	0.0213737	0.0800327
Q86TH1	ADAMTSL2	0.478568	0.0915859	0.362039	0.521412	0.0216851	0.0800327
P12814	ACTN1	-0.469728	0.162292	0.434942	-0.620532	0.021571	0.0800327
O43852	CALU	-0.31783	0.191623	0.446382	-0.449374	0.0216754	0.0800327
O94985	CLSTN1	0.174365	0.47814	0.657915	0.456721	0.0214551	0.0800327
P07996	THBS1	-0.360802	0.18812	0.446382	-0.505192	0.0218928	0.0804583
P61088	UBE2N	-0.444465	0.0346001	0.269314	-0.38258	0.0222474	0.0808919
P13473	LAMP2	0.191793	0.39225	0.599394	0.413114	0.0223823	0.0808919
P08238	HSP90AB1	-0.139001	0.54183	0.704887	-0.420879	0.0222538	0.0808919
Q14956	GPNMB	-0.040178	0.866605	0.927289	0.442113	0.0223383	0.0808919
Q6UX71	PLXDC2	-0.13058	0.495511	0.672258	0.352905	0.022569	0.0808955
P08195	SLC3A2	0.0151919	0.935563	0.956426	0.346889	0.022507	0.0808955
Q92823	NRCAM	0.229964	0.337041	0.560235	0.439848	0.0227539	0.0812238
P54802	NAGLU	0.194566	0.529757	0.698467	0.568601	0.0230043	0.0817826
P47756-2	CAPZB	-0.297769	0.323529	0.550379	-0.549896	0.0236754	0.0838262
Q9HC38-2	GLOD4	-0.371728	0.0158208	0.187874	-0.27304	0.0250187	0.0882238
P04406	GAPDH	-0.332299	0.199115	0.452818	-0.464546	0.0254611	0.0882743
P16109	SELP	-0.284889	0.219472	0.468677	-0.416792	0.0254302	0.0882743
Q9UJU6	DBNL	-0.270097	0.241402	0.484473	-0.413785	0.0256413	0.0882743
O00299	CLIC1	-0.281413	0.275276	0.513416	-0.462265	0.0259452	0.0882743
P08567	PLEK	-0.313352	0.334443	0.558818	-0.58289	0.02582	0.0882743
Q14847	LASP1	-0.233496	0.360619	0.582745	-0.459839	0.0254823	0.0882743
Q15691	MAPRE1	-0.195525	0.433276	0.627467	-0.449428	0.0255388	0.0882743
P07911	UMOD	-0.192094	0.545965	0.708697	0.572158	0.0258841	0.0882743
Q08495	DMTN	-0.0945883	0.714747	0.825346	-0.466244	0.0257648	0.0882743
P47755	CAPZA2	-0.418897	0.165399	0.435879	-0.539136	0.0260944	0.0884365
Q86UD1	OAF	0.453607	0.0645431	0.345178	0.435168	0.0262529	0.0886289
Q14554	PDIA5	-0.282713	0.178952	0.44356	-0.374629	0.0265123	0.089159
P60174	TPI1	-0.218055	0.372961	0.587172	-0.436786	0.026769	0.0896761
P23142	FBLN1	0.356924	0.164989	0.435879	0.456092	0.026996	0.0897461
P62937	PPIA	-0.24498	0.37482	0.587172	-0.492127	0.0269234	0.0897461
P13727	PRG2	0.86309	0.00412821	0.0917869	0.519868	0.0273825	0.0905231
O43707	ACTN4	-0.421412	0.131696	0.400626	-0.493882	0.0274375	0.0905231
P29692	EEF1D	-0.174949	0.393632	0.599394	-0.363589	0.0277902	0.0913406
P54289	CACNA2D1	-0.376397	0.0715878	0.354278	0.365908	0.0281785	0.0915802
O43399	TPD52L2	-0.380919	0.176621	0.44356	-0.496578	0.0281332	0.0915802
P10153	RNASE2	0.0666536	0.840362	0.907325	0.587102	0.0280626	0.0915802
Q04917	YWHAH	-0.141292	0.613586	0.760218	-0.495276	0.0282994	0.0916312
P21291	CSRP1	-0.538941	0.0426948	0.290548	-0.463397	0.0284576	0.0918022
P23528	CFL1	-0.181172	0.542221	0.704887	-0.524343	0.0287683	0.0924619
Q6YHK3	CD109	-0.265722	0.23277	0.481573	0.390443	0.0290813	0.0925995
P04746	AMY2A	0.337611	0.311849	0.543417	0.586005	0.02913	0.0925995
P12821	ACE	0.182965	0.477444	0.657915	0.453048	0.0291101	0.0925995
P0DMV8	HSPA1A	-0.219365	0.310156	0.542461	-0.378975	0.029313	0.0928423
P62826	RAN	-0.347206	0.139617	0.403989	-0.409461	0.0296383	0.0935324
Q15907	RAB11B	-0.437295	0.180273	0.443747	-0.568398	0.0299108	0.0935793
Q05682-4	CALD1	-0.218844	0.440156	0.630553	-0.496167	0.0298579	0.0935793
P23284	PPIB	-0.183639	0.504672	0.680448	-0.48165	0.0299755	0.0935793
Q9UBX5	FBLN5	0.475458	0.0587186	0.327845	0.433613	0.0304638	0.0946003
P11047	LAMC1	0.174439	0.41126	0.61137	0.369895	0.0305197	0.0946003
P61160	ACTR2	-0.392372	0.219541	0.468677	-0.554655	0.0306441	0.0946491
Q13576	IQGAP2	-0.162442	0.480396	0.659976	-0.399173	0.0314021	0.0966474
O14950	MYL12B	-0.638291	0.093208	0.362429	-0.65143	0.0319426	0.0979647
Q14644	RASA3	-0.336798	0.132096	0.400626	-0.383625	0.0320958	0.098052
P30041	PRDX6	-0.149369	0.520485	0.69139	-0.401085	0.0322728	0.098052
P98160	HSPG2	-0.0268609	0.898321	0.939301	0.363179	0.0323088	0.098052
Q14203	DCTN1	-0.283348	0.105796	0.37542	-0.298421	0.0330368	0.0989123
Q9ULV4	CORO1C	-0.273407	0.23668	0.483916	-0.395273	0.0330879	0.0989123
P13987	CD59	0.331	0.237572	0.484105	0.479903	0.0329299	0.0989123
Q9UM47	NOTCH3	0.216637	0.331402	0.557242	0.382111	0.0331401	0.0989123
P24844	MYL9	-0.358561	0.370058	0.587172	-0.68559	0.03316	0.0989123
Q14624	ITIH4	0.446009	0.0966993	0.366639	0.454656	0.0339662	0.0996114
P09493-3	TPM1	-0.398821	0.236434	0.483916	-0.574467	0.0336258	0.0996114
P78324	SIRPA	0.2652	0.291925	0.528622	0.428823	0.0339387	0.0996114
P19256	CD58	-0.181004	0.526749	0.697817	0.489136	0.0337574	0.0996114
P04632	CAPNS1	0.00434696	0.984447	0.987817	-0.382131	0.0337002	0.0996114
P02745	C1QA	0.613138	0.0128397	0.169445	0.410545	0.0345111	0.10087
P05062	ALDOB	1.19503	0.00267067	0.0750372	0.653868	0.0350195	0.102013
Q8N149	LILRA2	0.856513	0.00287566	0.0759	0.471812	0.0352546	0.102016
P60660-2	MYL6	-0.461094	0.207544	0.45881	-0.61772	0.0352394	0.102016
Q6XQN6	NAPRT	-0.322363	0.236647	0.483916	-0.459413	0.0355698	0.102587
Q08830	FGL1	1.26079	0.00708054	0.120717	0.770114	0.0360471	0.102605
P10643	C7	0.381382	0.169822	0.437458	0.467203	0.0357558	0.102605
P31146	CORO1A	-0.200458	0.398862	0.60314	-0.40077	0.0360175	0.102605
O60493	SNX3	-0.153222	0.456113	0.63809	-0.346932	0.0360426	0.102605
P07478	PRSS2	0.551624	0.123528	0.400481	0.599537	0.0362575	0.102867
P06753-2	TPM3	-0.297326	0.334906	0.558818	-0.518553	0.0363982	0.1029
Q9NZN3	EHD3	-0.21798	0.342904	0.563589	-0.386332	0.0365053	0.1029
O00139	KIF2A	-0.442648	0.0461363	0.291194	-0.365304	0.0382598	0.104077
Q99832	CCT7	-0.4351	0.055628	0.318763	-0.373898	0.0385959	0.104077
Q9BWP8	COLEC11	0.376413	0.0908437	0.362039	0.370039	0.0371838	0.104077
Q7L576	CYFIP1	-0.415172	0.0922806	0.362039	-0.407645	0.038248	0.104077
Q15582	TGFBI	0.379176	0.113103	0.385365	0.39704	0.0377934	0.104077
P60709	ACTB	-0.338499	0.295194	0.531227	-0.537923	0.0382909	0.104077
P14868	DARS1	-0.249132	0.305763	0.54095	-0.405341	0.0380094	0.104077
P61981	YWHAG	-0.217418	0.321631	0.549295	-0.36546	0.0380945	0.104077
Q15113	PCOLCE	0.203992	0.36853	0.587172	0.377989	0.0381868	0.104077
P63104	YWHAZ	-0.255023	0.387219	0.597993	-0.494397	0.0371167	0.104077
Q9HCU0	CD248	0.243262	0.38974	0.599353	0.473208	0.0374724	0.104077
P55209	NAP1L1	-0.2308	0.449962	0.635198	-0.508781	0.0384503	0.104077
P27348	YWHAQ	-0.0881893	0.727807	0.833268	-0.424498	0.0376598	0.104077
Q6EMK4	VASN	0.0616831	0.778816	0.864139	0.366328	0.0385048	0.104077
P18206	VCL	-0.251112	0.37184	0.587172	-0.466594	0.0389741	0.104773
P21333	FLNA	-0.413614	0.218127	0.468677	-0.554937	0.0392657	0.105232
P33908	MAN1A1	0.457198	0.0333119	0.268654	0.349796	0.0398725	0.106531
Q14766	LTBP1	-0.270906	0.291036	0.528622	-0.42191	0.0404817	0.107827
P53004	BLVRA	-0.330467	0.198625	0.452818	-0.42026	0.0412314	0.109489
Q14126	DSG2	0.090683	0.684949	0.806116	0.366008	0.0420083	0.111213
Q9Y646	CPQ	0.253847	0.369196	0.587172	0.461112	0.0423006	0.111648
P01137	TGFB1	-0.327174	0.192587	0.446382	-0.407886	0.0424594	0.111728
Q3ZCW2	LGALSL	-0.25649	0.348736	0.566894	-0.44508	0.0428811	0.112498
Q16643	DBN1	-0.303055	0.257804	0.49452	-0.434524	0.0430127	0.112505
P11216	PYGB	-0.319429	0.243621	0.486684	-0.443495	0.0434085	0.1132
P10586	PTPRF	0.12646	0.575597	0.730824	0.366581	0.0437142	0.113657
Q12907	LMAN2	0.514653	0.0344124	0.269314	0.387942	0.0440992	0.11377
P07998	RNASE1	0.618758	0.0347425	0.269314	0.467711	0.0439171	0.11377
P68032	ACTC1	-0.400642	0.337732	0.560313	-0.675225	0.0441497	0.11377
P67936	TPM4	-0.2989	0.374578	0.587172	-0.543225	0.0444992	0.114333
Q76LX8	ADAMTS13	0.178542	0.341078	0.56265	0.301615	0.0451075	0.115099
Q12860	CNTN1	-0.1558	0.453952	0.636702	0.334911	0.0451939	0.115099
Q15366	PCBP2	-0.0656173	0.848772	0.912692	-0.555355	0.0450703	0.115099
Q96RD9	FCRL5	0.470094	0.0802614	0.358003	0.42771	0.0456021	0.1158
P35237	SERPINB6	-0.326796	0.165346	0.435879	-0.376224	0.0457579	0.115858
Q7Z7M8	B3GNT8	0.240795	0.316097	0.546225	0.383247	0.046701	0.117903
P48735	IDH2	-0.501718	0.0977622	0.366639	-0.479875	0.046892	0.118043
Q15746	MYLK	-0.411945	0.110229	0.384038	-0.407886	0.0473568	0.11887
Q0ZGT2	NEXN	-0.268987	0.396242	0.602316	-0.503983	0.0477527	0.119519
P52566	ARHGDIB	-0.267009	0.238665	0.484116	-0.357724	0.0486913	0.121519
P25311	AZGP1	0.0255705	0.903552	0.940218	0.334488	0.0489362	0.121781
P25774	CTSS	0.519928	0.0393651	0.281041	0.393253	0.0491523	0.121914
P41271	NBL1	0.00609682	0.980558	0.98622	0.395989	0.0492696	0.121914
P07451	CA3	0.692104	0.0441524	0.290664	0.534168	0.0500281	0.122745
Q00610	CLTC	-0.290679	0.0647049	0.345178	-0.245061	0.0499928	0.122745
Q16698	DECR1	-0.353658	0.0670784	0.350329	-0.301077	0.049827	0.122745
Q08380	LGALS3BP	1.15752	0.000542051	0.0277722	0.503196	0.0504866	0.123324
Q8IXL6	FAM20C	0.217884	0.290085	0.528622	0.32254	0.0506889	0.123324
O15511	ARPC5	-0.26193	0.445268	0.631642	-0.538502	0.0506809	0.123324
P06681	C2	0.459288	0.0277298	0.254239	0.321355	0.0512793	0.124067
P15085	CPA1	0.75781	0.0607528	0.334952	0.625593	0.0512448	0.124067
Q9H4M9	EHD1	-0.0916302	0.622499	0.762767	-0.291461	0.0514548	0.124147
Q13045	FLII	-0.373523	0.0389069	0.281041	-0.27834	0.0519507	0.124997
P27105	STOM	-0.13147	0.686224	0.806116	-0.507662	0.0523986	0.125728
P11142	HSPA8	-0.299499	0.2459	0.487879	-0.399686	0.0530635	0.126973
Q6IBS0	TWF2	-0.205523	0.346936	0.566894	-0.338196	0.0535904	0.127196
P55957	BID	-0.127756	0.569095	0.724681	-0.347997	0.0535948	0.127196
Q9H8J5	MANSC1	0.201806	0.596921	0.749161	0.592339	0.0534429	0.127196
Q8WWZ8	OIT3	0.82418	0.000958848	0.0385937	0.368693	0.05553	0.130875
P01011	SERPINA3	0.345808	0.142426	0.406402	0.360029	0.0556104	0.130875
O00584	RNASET2	0.242834	0.324917	0.551079	0.378285	0.0556856	0.130875
P07437	TUBB	-0.258079	0.456407	0.63809	-0.532083	0.0557457	0.130875
Q9Y251	HPSE	-0.0142958	0.961992	0.975698	-0.459947	0.0566032	0.132531
Q5JSH3	WDR44	-0.280686	0.154058	0.423295	-0.29873	0.057323	0.133142
Q9NPR2	SEMA4B	0.252602	0.240034	0.484362	0.327074	0.0572326	0.133142
P04066	FUCA1	0.23433	0.367738	0.587172	0.396885	0.0570754	0.133142
Q14118	DAG1	-0.138137	0.564724	0.721426	0.366017	0.0574776	0.133146
P60981	DSTN	-0.417219	0.116518	0.391175	-0.401387	0.0580461	0.134106
P05106	ITGB3	-0.377131	0.251408	0.492233	-0.497981	0.0583864	0.134201
Q9Y6Z7	COLEC10	0.22922	0.371677	0.587172	0.389342	0.0583951	0.134201
P02775	PPBP	-0.186019	0.520726	0.69139	-0.437922	0.0596443	0.136711
P55145	MANF	-0.251429	0.427686	0.623686	-0.477166	0.0605392	0.138398
O75083	WDR1	-0.283904	0.300215	0.535834	-0.411141	0.0609548	0.138983
P20851	C4BPB	0.573243	0.0109501	0.151389	0.330027	0.0618095	0.140564
P02774	GC	0.397679	0.0607606	0.334952	0.313301	0.062509	0.141785
P08603	CFH	0.322313	0.119666	0.394808	0.306958	0.0627611	0.141887
Q9NPY3	CD93	-0.30958	0.202599	0.45813	0.361006	0.0628799	0.141887
Q14624-2	ITIH4	0.220888	0.320271	0.548381	0.329321	0.0642022	0.144497
P26641	EEF1G	-0.2558	0.267523	0.505451	-0.341274	0.0644087	0.14455
Q92859	NEO1	0.103515	0.653089	0.787867	0.341808	0.064558	0.14455
P09496-2	CLTA	-0.289035	0.37404	0.587172	-0.479719	0.0655314	0.146353
Q07075	ENPEP	0.278233	0.211031	0.460671	0.326088	0.0664678	0.147687
P13797	PLS3	-0.219435	0.270806	0.508344	-0.292565	0.0663963	0.147687
P00558	PGK1	-0.329012	0.144622	0.406402	-0.327225	0.068647	0.151755
P13591	NCAM1	-0.103888	0.62054	0.762328	0.306758	0.0685274	0.151755
Q9BR76	CORO1B	-0.30434	0.217842	0.468677	-0.358684	0.0689994	0.151992
Q16270	IGFBP7	0.232281	0.307429	0.54095	0.330999	0.0691033	0.151992
P31946	YWHAB	-0.339924	0.185042	0.446014	-0.371722	0.0693082	0.152059
P37235	HPCAL1	-0.146007	0.593428	0.74693	-0.398304	0.0695039	0.152105
Q9UBR2	CTSZ	0.176316	0.527169	0.697817	0.405577	0.0697335	0.152225
Q9UNF0	PACSIN2	0.0200175	0.917241	0.947864	-0.280366	0.0699798	0.152381
P00491	PNP	-0.141003	0.561787	0.720879	-0.352688	0.070426	0.15297
P24592	IGFBP6	-0.062036	0.78477	0.865234	0.329382	0.0709118	0.153642
P25705	ATP5F1A	-0.567022	0.0777968	0.358003	-0.460278	0.0712795	0.15392
P07237	P4HB	-0.123302	0.549134	0.710691	-0.297625	0.0713934	0.15392
O43866	CD5L	0.657867	0.0449955	0.290664	0.467032	0.0719596	0.154758
P52907	CAPZA1	-0.341737	0.165215	0.435879	-0.352794	0.0723235	0.154776
P49913	CAMP	-0.00573269	0.985549	0.987817	-0.456858	0.0722508	0.154776
Q06830	PRDX1	-0.0797442	0.669826	0.799043	-0.269287	0.0727612	0.155331
P08514	ITGA2B	-0.467706	0.192698	0.446382	-0.513366	0.0731194	0.155334
P67936-2	TPM4	-0.398504	0.248924	0.491639	-0.494878	0.0731191	0.155334
Q9UJC5	SH3BGRL2	-0.470629	0.226209	0.47657	-0.55255	0.0751457	0.15925
P00338	LDHA	-0.0553433	0.738854	0.837749	-0.236901	0.0753641	0.159326
P22692	IGFBP4	0.510936	0.0313129	0.259748	0.331941	0.0761726	0.160645
P50995	ANXA11	-0.419143	0.0828852	0.358107	-0.33923	0.0769781	0.161951
P41226	UBA7	-0.462334	0.0502533	0.307096	-0.329751	0.0775546	0.162771
P63241	EIF5A	-0.330027	0.225904	0.47657	-0.383721	0.0777513	0.162792
Q9UGM5	FETUB	0.589455	0.007902	0.120717	0.305397	0.0782057	0.16296
Q14974	KPNB1	-0.23845	0.123106	0.400481	-0.216735	0.0781037	0.16296
P02748	C9	0.762174	0.00739505	0.120717	0.39113	0.0784214	0.163019
P20340	RAB6A	-0.178074	0.437567	0.628912	-0.322382	0.0792395	0.163937
P31948	STIP1	-0.115866	0.590579	0.745095	-0.30305	0.0792263	0.163937
P50395	GDI2	-0.237014	0.18173	0.444454	-0.247922	0.0797118	0.164263
Q14019	COTL1	-0.153197	0.568077	0.724443	-0.376611	0.0799625	0.164263
P27487	DPP4	0.0176138	0.93458	0.956426	0.301629	0.0798506	0.164263
Q9NR12	PDLIM7	-0.554577	0.0424651	0.290548	-0.377709	0.0802955	0.164558
P02655	APOC2	0.154871	0.63016	0.768725	-0.450378	0.0807379	0.165077
P36871	PGM1	-0.474167	0.0311612	0.259748	-0.302694	0.0810241	0.165274
P51452	DUSP3	-0.671569	0.0543663	0.316095	-0.481286	0.0814237	0.165315
P30530	AXL	0.560035	0.135154	0.400626	0.519969	0.0812746	0.165315
P02656	APOC3	-0.0220257	0.960428	0.975698	-0.619318	0.0820868	0.166273
Q9HBR0	SLC38A10	0.350039	0.179166	0.44356	0.360092	0.082901	0.167533
P39060	COL18A1	0.583955	0.0107558	0.151102	0.309672	0.0839803	0.168837
P50225	SULT1A1	-0.4203	0.12878	0.400626	-0.380468	0.0838422	0.168837
P12111	COL6A3	0.205783	0.372214	0.587172	0.318606	0.0841276	0.168837
P04075	ALDOA	-0.0732211	0.737192	0.83715	-0.301402	0.084962	0.170119
Q9NVA2	SEPTIN11	-0.302571	0.192457	0.446382	-0.317462	0.086212	0.172027
Q01469	FABP5	-0.105666	0.601257	0.750335	-0.277904	0.0863099	0.172027
P04180	LCAT	0.670272	0.00774115	0.120717	0.336645	0.0866944	0.172399
Q00013	MPP1	-0.177487	0.398504	0.60314	-0.287867	0.0869374	0.172489
Q12841	FSTL1	0.0217908	0.921185	0.948676	0.30198	0.0873559	0.172925
A1L4H1	SSC5D	0.324315	0.209219	0.460177	0.351505	0.087825	0.173459
P01042	KNG1	0.327949	0.0949771	0.366639	0.265729	0.0882477	0.1739
P08519	LPA	0.364079	0.4718	0.654213	0.689521	0.088669	0.174336
P26447	S100A4	-0.338334	0.159103	0.427711	-0.325237	0.0890457	0.174682
P02786	TFRC	0.282681	0.29715	0.532547	0.367377	0.0897965	0.175759
Q8IYS5	OSCAR	0.435245	0.100675	0.369291	0.352825	0.0935891	0.182067
P07359	GP1BA	-0.0694645	0.640638	0.777153	0.200044	0.0933361	0.182067
P08174	CD55	-0.0823835	0.702006	0.818538	0.289253	0.0936464	0.182067
P30048	PRDX3	-0.359576	0.230343	0.478827	-0.400423	0.0939113	0.182175
O75636	FCN3	0.906009	0.000678153	0.032815	0.341467	0.0949759	0.183831
Q9H1U4	MEGF9	0.163912	0.492482	0.669192	0.318741	0.0953431	0.184133
Q01813	PFKP	-0.265476	0.349509	0.566894	-0.377699	0.0957439	0.184498
O43493	TGOLN2	-0.0584211	0.818955	0.891332	0.339952	0.096539	0.185619
P54108	CRISP3	0.151734	0.504493	0.680448	0.302056	0.0968502	0.185807
O75116	ROCK2	-0.213466	0.196662	0.452576	-0.218346	0.0973225	0.186303
P35590	TIE1	0.626009	0.0159618	0.187874	0.336726	0.0982829	0.187022
P11279	LAMP1	0.168783	0.405536	0.60691	0.268139	0.0983423	0.187022
P06737	PYGL	-0.109049	0.517759	0.689554	-0.223135	0.0981647	0.187022
P06576	ATP5F1B	-0.422444	0.21238	0.462458	-0.445541	0.0988128	0.1871
P61106	RAB14	-0.278645	0.305775	0.54095	-0.358764	0.0986004	0.1871
P41240	CSK	-0.538404	0.0382972	0.281041	-0.33788	0.0992067	0.187438
P68402	PAFAH1B2	-0.507842	0.0450513	0.290664	-0.328331	0.100667	0.189786
Q9NPH3	IL1RAP	0.220113	0.386286	0.597993	0.332552	0.101419	0.19079
P05451	REG1A	0.581263	0.0926919	0.362039	0.44842	0.101829	0.19115
P49591	SARS1	-0.331551	0.18537	0.446014	-0.325104	0.102796	0.19255
O43396	TXNL1	-0.277487	0.277974	0.514045	-0.331266	0.10445	0.19481
P11226	MBL2	0.461597	0.392302	0.599394	0.700069	0.104432	0.19481
Q8IZF2	ADGRF5	0.0766565	0.72824	0.833268	0.286568	0.104808	0.195059
Q02985	CFHR3	0.292868	0.255002	0.493571	0.331667	0.105898	0.196667
P19971	TYMP	0.269237	0.203366	0.45813	-0.272328	0.106133	0.196684
P29144	TPP2	-0.302262	0.149494	0.415139	-0.269062	0.106502	0.196819
P0CG47	UBB	-0.0555224	0.777965	0.864139	-0.254433	0.106658	0.196819
Q8TEA8	DTD1	-0.397085	0.158462	0.427307	-0.360379	0.107452	0.197866
Q99784	OLFM1	-0.213598	0.344236	0.563589	0.289867	0.107897	0.198266
P38646	HSPA9	-0.401656	0.12272	0.400481	-0.331406	0.108669	0.198764
O14498	ISLR	-0.25219	0.281989	0.51817	0.299892	0.108685	0.198764
P51606	RENBP	-0.107362	0.743486	0.838829	-0.4212	0.108853	0.198764
P09104	ENO2	-0.194772	0.473947	0.654213	-0.347294	0.110227	0.200433
P02760	AMBP	0.114689	0.564882	0.721426	0.254578	0.110227	0.200433
Q10471	GALNT2	0.114686	0.59962	0.750335	0.278508	0.11109	0.201583
P09668	CTSH	0.401363	0.143212	0.406402	0.346634	0.111512	0.201927
P32004	L1CAM	-0.214852	0.336595	0.560235	0.283607	0.111996	0.202382
P06396	GSN	0.0141555	0.944082	0.962875	0.256536	0.112463	0.202806
P07951	TPM2	-0.295718	0.376531	0.58774	-0.423234	0.112961	0.203283
P51884	LUM	-0.146311	0.507758	0.681187	0.278186	0.115195	0.206876
P41222	PTGDS	0.141785	0.59568	0.748683	0.336378	0.115531	0.207053
Q9UNW1	MINPP1	0.0761179	0.749627	0.843573	0.299422	0.116778	0.208858
P36980	CFHR2	0.616455	0.0273026	0.253199	0.343647	0.117495	0.20928
P00533	EGFR	-0.185028	0.393145	0.599394	0.270836	0.117481	0.20928
Q13201	MMRN1	-0.283879	0.254421	0.493571	-0.310251	0.117974	0.209704
P13671	C6	0.364217	0.135979	0.400626	0.302011	0.119408	0.211821
P59998	ARPC4	-0.449118	0.169209	0.437458	-0.403603	0.12012	0.212651
Q9UNZ2	NSFL1C	-0.252671	0.143832	0.406402	-0.212832	0.121029	0.213825
Q14012	CAMK1	-0.432981	0.0299374	0.259748	-0.242378	0.122216	0.215051
Q9Y6C2	EMILIN1	-0.393249	0.0612884	0.335737	-0.256639	0.122086	0.215051
Q01459	CTBS	0.203831	0.348108	0.566894	0.26739	0.122878	0.21578
P52565	ARHGDIA	-0.281979	0.327454	0.55381	-0.35292	0.124336	0.2179
Q562R1	ACTBL2	-0.427272	0.330409	0.557242	-0.536146	0.125663	0.219784
P05164	MPO	-0.739068	0.00530529	0.104783	-0.3148	0.126437	0.220695
P63313	TMSB10	-0.406108	0.187964	0.446382	-0.373478	0.127762	0.222331
P0DP23	CALM1	-0.341733	0.203769	0.45813	-0.325625	0.127885	0.222331
P54578	USP14	0.0263245	0.886046	0.934809	-0.22357	0.128252	0.222525
P00747	PLG	0.388753	0.0407242	0.28838	0.225992	0.130922	0.226706
Q9Y6R7	FCGBP	0.403997	0.16816	0.437458	0.351284	0.131441	0.227154
P50502	ST13	-0.272082	0.180352	0.443747	-0.240475	0.136174	0.234866
Q8TER0	SNED1	0.39422	0.0769305	0.358003	0.261497	0.137748	0.236537
P35241	RDX	-0.343466	0.105091	0.37514	-0.248993	0.137957	0.236537
Q9UNN8	PROCR	0.0868389	0.776642	0.863927	0.363348	0.1377	0.236537
O43639	NCK2	-0.167263	0.459018	0.640712	-0.266694	0.13911	0.238045
P00352	ALDH1A1	0.485773	0.0261263	0.247754	0.253206	0.139675	0.238075
P07203	GPX1	-0.551705	0.0872864	0.362039	-0.377234	0.139417	0.238075
Q13822	ENPP2	0.195361	0.449936	0.635198	0.304118	0.140574	0.23914
P04003	C4BPA	0.54066	0.0195405	0.21012	0.266783	0.141357	0.240004
P62942	FKBP1A	-0.193772	0.428919	0.623686	-0.287164	0.141765	0.240228
P03973	SLPI	0.271475	0.233643	0.482236	0.264804	0.14414	0.243779
P08133	ANXA6	-0.796597	0.0193543	0.21012	-0.388593	0.145241	0.244691
O75563	SKAP2	-0.439608	0.09623	0.366639	-0.304619	0.145238	0.244691
Q6GTS8	PM20D1	-1.0062	0.0888247	0.362039	-0.679203	0.146425	0.246208
P63208	SKP1	-0.250876	0.205532	0.45813	-0.228572	0.146726	0.246239
Q92686	NRGN	-0.22074	0.562085	0.720879	-0.440008	0.147861	0.247667
P05156	CFI	0.334526	0.119362	0.394808	0.245169	0.149643	0.250171
P01034	CST3	0.589802	0.0143221	0.178207	0.26959	0.151998	0.253136
P02654	APOC1	0.0423824	0.904596	0.940218	-0.405178	0.151757	0.253136
P09211	GSTP1	-0.459525	0.106462	0.37542	-0.32184	0.153204	0.253503
P09486	SPARC	-0.354866	0.155353	0.424213	-0.283114	0.153043	0.253503
P22314	UBA1	-0.229363	0.251916	0.492233	-0.227841	0.152515	0.253503
O14745	SLC9A3R1	-0.214138	0.423909	0.622639	-0.304891	0.153383	0.253503
O75390	CS	-0.263729	0.402371	0.605294	-0.357758	0.154216	0.254398
P54727	RAD23B	-0.3583	0.150613	0.415139	-0.280283	0.156278	0.256658
P15531	NME1	-0.111803	0.608785	0.755345	-0.247183	0.15647	0.256658
Q99497	PARK7	-0.0917144	0.700517	0.817896	-0.269951	0.156451	0.256658
P01591	JCHAIN	0.919742	0.0485606	0.302116	0.520049	0.156776	0.256677
Q9Y696	CLIC4	-0.434364	0.0232342	0.235314	-0.209883	0.161723	0.264279
P06732	CKM	0.0723734	0.824423	0.895352	0.364036	0.162507	0.265063
Q9UQ80	PA2G4	-0.450313	0.0176686	0.202492	-0.207202	0.162854	0.265132
Q9Y5C1	ANGPTL3	0.71075	0.00576043	0.109073	0.278555	0.163319	0.265393
P36222	CHI3L1	0.246988	0.662056	0.793192	0.620412	0.169087	0.274255
P08670	VIM	-0.297185	0.205712	0.45813	-0.255803	0.17018	0.275497
Q12805	EFEMP1	0.0919513	0.754995	0.847424	0.322548	0.170486	0.275497
O00161	SNAP23	-0.44244	0.106279	0.37542	-0.296137	0.171747	0.27651
P12429	ANXA3	-0.293831	0.149719	0.415139	-0.220992	0.171679	0.27651
P43121	MCAM	-0.316775	0.174846	0.443384	0.252325	0.173103	0.277666
O00602	FCN1	0.105386	0.713302	0.825346	0.31202	0.173058	0.277666
P16930	FAH	0.332741	0.104352	0.374036	0.219793	0.17495	0.279599
P02790	HPX	0.130284	0.55626	0.717782	0.239784	0.174637	0.279599
P35232	PHB1	-0.412578	0.125522	0.400481	-0.28803	0.176728	0.281923
Q16555	DPYSL2	-0.306585	0.101135	0.369291	-0.199506	0.177264	0.282261
Q8IUK5	PLXDC1	-0.341739	0.176831	0.44356	0.270145	0.178331	0.283442
P62258	YWHAE	-0.130814	0.640191	0.777153	-0.299942	0.179272	0.284419
P27797	CALR	-0.223079	0.343917	0.563589	-0.250813	0.181253	0.28704
P04275	VWF	0.985776	0.0454398	0.291015	0.517113	0.182162	0.287955
Q9H4G4	GLIPR2	0.443851	0.0313107	0.259748	0.21533	0.183137	0.288971
Q8WZ75	ROBO4	-0.0488351	0.828178	0.89831	0.238166	0.184931	0.291275
P31150	GDI1	-0.311852	0.174601	0.443384	-0.24122	0.185443	0.291498
O14773	TPP1	-0.0356769	0.935518	0.956426	-0.465966	0.185742	0.291498
P13489	RNH1	-0.188387	0.20577	0.45813	-0.156246	0.186119	0.291565
Q9NYL9	TMOD3	-0.358795	0.219352	0.468677	-0.304531	0.189155	0.295789
Q6UXB8	PI16	-0.397438	0.126563	0.400481	0.269211	0.190994	0.297596
P00746	CFD	0.148494	0.57765	0.732363	0.278129	0.190954	0.297596
Q9HCN6	GP6	-0.351271	0.0831045	0.358107	-0.208529	0.192485	0.299382
P09619	PDGFRB	0.0860047	0.749035	0.843573	0.277768	0.195409	0.303389
P05452	CLEC3B	0.0513865	0.819698	0.891332	0.23031	0.20051	0.310754
P58546	MTPN	-0.429535	0.156772	0.425942	-0.306287	0.202428	0.31317
P05121	SERPINE1	-0.203851	0.308827	0.541224	-0.20234	0.203872	0.314288
P05556	ITGB1	-0.108557	0.490678	0.669192	0.159515	0.203659	0.314288
O95336	PGLS	-0.251225	0.137376	0.400626	-0.169408	0.205597	0.316387
P02749	APOH	-0.032828	0.8724	0.927437	0.205738	0.207167	0.31824
P02144	MB	0.38993	0.234767	0.48341	0.328062	0.207915	0.318828
P14324	FDPS	-0.418357	0.0834624	0.358107	-0.238377	0.211275	0.323411
Q92520	FAM3C	0.254254	0.252615	0.492233	0.219885	0.212747	0.325093
Q13404	UBE2V1	-0.195853	0.508348	0.681187	-0.292479	0.214992	0.327947
P30086	PEBP1	-0.143508	0.391535	0.599394	-0.164722	0.216432	0.329567
P29622	SERPINA4	0.114142	0.624285	0.763697	0.228943	0.217786	0.33105
Q99941	ATF6B	0.120195	0.715426	0.825346	0.323441	0.218588	0.331691
P17931	LGALS3	0.127924	0.513232	0.685551	0.191532	0.219082	0.331861
P54819	AK2	-0.179891	0.467883	0.649962	-0.241823	0.220342	0.33319
P55290	CDH13	-0.206382	0.264229	0.501402	0.177244	0.227157	0.342901
Q9H299	SH3BGRL3	-0.35168	0.274795	0.513416	-0.307225	0.229553	0.345917
P04196	HRG	0.126753	0.591115	0.745095	0.224754	0.231832	0.348749
P52209	PGD	-0.094016	0.657919	0.792317	-0.201747	0.233165	0.350149
P14625	HSP90B1	0.0742292	0.640638	0.777153	-0.150876	0.233786	0.350477
Q9Y5Y7	LYVE1	-0.406372	0.125795	0.400481	0.249294	0.234808	0.351405
P48740	MASP1	0.703109	0.00120125	0.0435953	0.197081	0.2361	0.351527
Q9NUQ9	CYRIB	-0.383761	0.0303751	0.259748	-0.164743	0.235474	0.351527
P16035	TIMP2	0.226939	0.315358	0.546225	0.212791	0.236015	0.351527
P24534	EEF1B2	-0.290128	0.379809	0.589685	-0.310312	0.237466	0.352489
P61604	HSPE1	-0.221427	0.506753	0.681145	-0.313626	0.237556	0.352489
Q9UDY2	TJP2	-0.30917	0.0866569	0.362039	-0.167276	0.239816	0.354635
Q9H8L6	MMRN2	-0.0243848	0.918481	0.947864	0.223323	0.2398	0.354635
P01833	PIGR	0.794849	0.0649934	0.345178	0.397447	0.241139	0.355986
O15031	PLXNB2	0.0241882	0.899827	0.939747	0.179255	0.242006	0.356662
P28066	PSMA5	0.423841	0.0311923	0.259748	0.178324	0.247203	0.363092
P02766	TTR	0.0346188	0.889821	0.934809	0.230706	0.246876	0.363092
Q96IY4	CPB2	0.326093	0.137668	0.400626	0.200388	0.248585	0.364507
P69891	HBG1	0.17353	0.536489	0.70268	0.257283	0.249658	0.365466
P40926	MDH2	-0.290818	0.315817	0.546225	-0.264325	0.250992	0.366802
Q9P1F3	ABRACL	-0.061517	0.852994	0.91456	-0.302672	0.252718	0.368706
P61626	LYZ	0.547204	0.024378	0.24406	0.216765	0.254152	0.3698
P23368	ME2	-0.316677	0.214232	0.465327	-0.230353	0.254317	0.3698
P68036	UBE2L3	-0.1596	0.557105	0.717808	-0.246327	0.255014	0.370196
P13667	PDIA4	-0.177971	0.37598	0.58774	-0.181589	0.255729	0.370616
Q9UK55	SERPINA10	0.244079	0.275218	0.513416	0.200423	0.258861	0.374532
P02452	COL1A1	-0.108114	0.74336	0.838829	0.295619	0.261174	0.376627
Q13093	PLA2G7	0.0622001	0.819234	0.891332	0.243807	0.260989	0.376627
Q9UBC2	EPS15L1	-0.42285	0.0544365	0.316095	-0.193398	0.263035	0.377355
P00751	CFB	0.334713	0.131536	0.400626	0.196145	0.263412	0.377355
Q9UBQ6	EXTL2	-0.297009	0.183724	0.445519	0.197856	0.263339	0.377355
P18669	PGAM1	-0.0464601	0.773395	0.861416	-0.143796	0.263367	0.377355
Q86UN3	RTN4RL2	0.208012	0.378678	0.58898	0.209328	0.264939	0.37892
P43251	BTD	0.0176719	0.932049	0.956201	0.181886	0.270777	0.386634
P10909-6	CLU	0.347899	0.136516	0.400626	0.203013	0.271583	0.387064
Q13867	BLMH	0.0825421	0.53265	0.698702	0.115529	0.272411	0.387064
Q8WUM4	PDCD6IP	-0.0466781	0.814768	0.890418	-0.174244	0.272352	0.387064
P48740-2	MASP1	0.49982	0.0185438	0.207428	0.180168	0.276684	0.392495
Q13813	SPTAN1	-0.476887	0.0125689	0.168423	-0.159762	0.282589	0.39957
P14543	NID1	0.174763	0.237884	0.484105	0.126168	0.282328	0.39957
P46109	CRKL	-0.345625	0.27708	0.514045	-0.269963	0.284465	0.401571
Q92496	CFHR4	0.304165	0.338593	0.560673	0.269665	0.285259	0.40204
P18428	LBP	0.582848	0.17736	0.44356	0.364016	0.28698	0.403812
O75882	ATRN	0.0230014	0.912205	0.94587	0.175481	0.290981	0.408782
O76076	CCN5	0.345531	0.279571	0.514813	0.266913	0.292266	0.409485
P07686	HEXB	0.0595051	0.811825	0.889434	0.20958	0.292422	0.409485
P03950	ANG	0.860397	0.00141148	0.0491759	0.216581	0.294277	0.411421
O14818	PSMA7	0.398646	0.0697479	0.353126	0.180865	0.295616	0.41197
P59665	DEFA1	0.103906	0.687069	0.806116	-0.214807	0.295503	0.41197
P05160	F13B	0.146019	0.437186	0.628912	0.155423	0.298055	0.414706
P12955	PEPD	0.114944	0.548152	0.710476	0.158269	0.298556	0.414741
Q9NZ08	ERAP1	0.14927	0.505458	0.680455	0.183844	0.302318	0.419297
O00187	MASP2	0.733376	0.00432062	0.0917869	0.204138	0.303589	0.419385
P55058	PLTP	0.167214	0.442822	0.631642	0.178044	0.303825	0.419385
O43665	RGS10	-0.14212	0.530867	0.698467	-0.185757	0.303031	0.419385
P00739	HPR	0.875323	0.00803856	0.120717	0.261396	0.307378	0.422282
Q16627	CCL14	0.354967	0.228353	0.478115	0.238375	0.3071	0.422282
Q03591	CFHR1	0.325158	0.43368	0.627467	0.337097	0.307015	0.422282
P12830	CDH1	0.099389	0.670609	0.799043	0.187838	0.312462	0.42859
P02788	LTF	-0.754366	0.000116321	0.00844297	-0.148397	0.313528	0.428701
P07195	LDHB	-0.131043	0.367604	0.587172	-0.11639	0.313465	0.428701
P19652	ORM2	0.713598	0.0225888	0.231469	0.245133	0.315712	0.430605
P29218	IMPA1	-0.33002	0.204185	0.45813	-0.20631	0.315909	0.430605
P30040	ERP29	-0.255466	0.405228	0.60691	-0.243504	0.317826	0.432542
P62993	GRB2	-0.0910746	0.757874	0.848703	-0.233344	0.32104	0.436233
P80723	BASP1	-0.0017632	0.994042	0.995184	0.186224	0.321895	0.436714
P19823	ITIH2	0.164526	0.448141	0.634684	0.170267	0.323129	0.437706
P10768	ESD	0.0378232	0.85366	0.91456	-0.159479	0.328572	0.444389
P55786	NPEPPS	-0.427056	0.0691765	0.353126	-0.179655	0.330874	0.446808
P06276	BCHE	0.300897	0.196439	0.452576	0.178807	0.331884	0.447479
Q9H6X2	ANTXR1	-0.361366	0.18268	0.444454	0.207582	0.333044	0.448349
P00390	GSR	-0.0529982	0.695952	0.813657	0.103944	0.335369	0.450782
Q86VP6	CAND1	-0.210138	0.291695	0.528622	-0.15081	0.33976	0.45598
P01344	IGF2	0.411865	0.101724	0.369291	0.188774	0.341133	0.456943
Q96HC4	PDLIM5	-0.236142	0.227496	0.477468	-0.147332	0.341527	0.456943
Q15063-5	POSTN	-0.0962359	0.703405	0.819072	0.189752	0.345341	0.461338
P40925	MDH1	-0.278222	0.127451	0.400481	-0.135145	0.348022	0.464207
P33151	CDH5	0.0761743	0.765772	0.855709	0.190639	0.348725	0.464434
Q9Y608	LRRFIP2	-0.0906949	0.672299	0.799962	-0.159266	0.350342	0.465875
Q9UMX5	NENF	-0.267868	0.175623	0.443384	0.145161	0.353092	0.468351
Q9Y4L1	HYOU1	0.0280296	0.851719	0.91456	0.110762	0.35328	0.468351
Q8NBS9	TXNDC5	-0.030993	0.836621	0.906339	-0.108775	0.363	0.480506
O75347	TBCA	0.0551527	0.802091	0.882098	-0.158465	0.36535	0.482884
P03951	F11	0.345464	0.117836	0.391738	0.155661	0.371395	0.490129
P61020	RAB5B	-0.25958	0.292823	0.528997	-0.173928	0.373692	0.492413
P07108	DBI	-0.240443	0.344123	0.563589	-0.178333	0.376214	0.494881
Q8IUI8	CRLF3	0.110439	0.782595	0.865026	0.28141	0.376701	0.494881
P02741	CRP	0.80532	0.254903	0.493571	0.492919	0.378754	0.49683
P01042-2	KNG1	0.367644	0.114743	0.387369	0.159268	0.385937	0.505491
Q04446	GBE1	0.0339015	0.890805	0.934809	0.169071	0.389387	0.509244
P68871	HBB	0.257756	0.398474	0.60314	0.20819	0.39	0.50928
P29401	TKT	0.0220799	0.889729	0.934809	-0.108235	0.392851	0.512235
P11021	HSPA5	-0.113905	0.513966	0.685551	-0.117127	0.398051	0.517124
P26885	FKBP2	-0.13895	0.562482	0.720879	-0.160958	0.398382	0.517124
P07951-2	TPM2	-0.0356081	0.929955	0.955178	-0.272581	0.397564	0.517124
P00748	F12	0.520483	0.0209857	0.220223	0.148095	0.39947	0.517765
P30405	PPIF	-0.785329	0.0843553	0.360164	-0.300043	0.401776	0.519981
P00488	F13A1	-0.127388	0.42826	0.623686	-0.106026	0.406002	0.523893
Q5VY43	PEAR1	-0.0733996	0.722881	0.831743	0.136761	0.405899	0.523893
P26992	CNTFR	-0.171717	0.49137	0.669192	0.164014	0.40774	0.525357
P09382	LGALS1	-0.393517	0.0703993	0.353126	-0.140815	0.409811	0.526537
Q12884	FAP	-0.249655	0.320255	0.548381	0.164021	0.409865	0.526537
P69905	HBA1	0.0814273	0.784394	0.865234	0.194338	0.411487	0.527842
P06727	APOA4	-0.271934	0.325206	0.551079	0.179448	0.412609	0.528503
P04792	HSPB1	0.214432	0.491821	0.669192	-0.20209	0.414454	0.530088
Q6UWP8	SBSN	-0.132319	0.54197	0.704887	0.139049	0.419667	0.535454
Q15019	SEPTIN2	-0.0888995	0.727348	0.833268	-0.163482	0.41988	0.535454
P08697	SERPINF2	0.324002	0.143435	0.406402	0.138224	0.428734	0.544977
P37837	TALDO1	0.0121017	0.948348	0.966095	-0.117422	0.429224	0.544977
Q9NY15	STAB1	-0.00980629	0.965385	0.977733	0.142418	0.427997	0.544977
P07225	PROS1	0.301765	0.164989	0.435879	0.133388	0.436827	0.553823
P13501	CCL5	0.0475912	0.894143	0.936056	-0.219583	0.439966	0.556991
P50991	CCT4	-0.488959	0.101756	0.369291	-0.176086	0.453948	0.573538
Q01082	SPTBN1	-0.0587422	0.766307	0.855709	0.117514	0.454353	0.573538
P01019	AGT	0.0212505	0.928367	0.954673	0.140163	0.455708	0.574416
Q9HBW9	ADGRL4	-0.110489	0.683389	0.806116	0.159552	0.458484	0.57708
P27169	PON1	-0.186024	0.580049	0.733269	0.195718	0.46343	0.582465
P34932	HSPA4	-0.0650548	0.659395	0.792317	-0.0858292	0.464117	0.582486
P19021	PAM	-0.123797	0.688577	0.806116	0.178893	0.465963	0.583962
Q6P179	ERAP2	0.191459	0.530425	0.698467	0.17275	0.47569	0.595296
P42785	PRCP	0.283333	0.17876	0.44356	0.117393	0.480336	0.600248
Q96HD1	CRELD1	-0.0392045	0.90306	0.940218	0.178724	0.484749	0.604894
Q15257	PTPA	-0.266304	0.224989	0.47657	-0.120113	0.488636	0.608872
P23381	WARS1	0.360106	0.148628	0.41492	0.135142	0.491771	0.611904
Q86YW5	TREML1	-0.416244	0.190642	0.446382	-0.171031	0.495833	0.616078
O75368	SH3BGRL	-0.449263	0.103657	0.373204	-0.1474	0.497352	0.616207
P01024	C3	0.128092	0.540035	0.704887	0.112708	0.496853	0.616207
P22105	TNXB	-0.197594	0.378286	0.58898	0.12016	0.4989	0.617247
P12259	F5	0.171327	0.410604	0.61137	0.110263	0.504047	0.621849
P13224	GP1BB	-0.02055	0.962256	0.975698	-0.23061	0.503928	0.621849
Q86WI1	PKHD1L1	-0.228614	0.417285	0.614983	0.147505	0.509065	0.62715
P20742	PZP	0.97527	0.137268	0.400626	0.33688	0.514752	0.633261
P02652	APOA2	0.315452	0.208879	0.460177	0.128397	0.517235	0.635282
P00734	F2	0.171108	0.445262	0.631642	0.114917	0.517853	0.635282
P50453	SERPINB9	-0.529877	0.0444656	0.290664	-0.132084	0.522012	0.638585
P06744	GPI	0.149655	0.486125	0.665747	-0.109112	0.521972	0.638585
Q14520	HABP2	0.532878	0.0359613	0.272368	0.126184	0.525021	0.640466
Q99972	MYOC	-0.139799	0.681405	0.806116	-0.172104	0.524415	0.640466
P16581	SELE	0.147587	0.631695	0.769519	0.152049	0.533842	0.650317
P04179	SOD2	-0.112613	0.601281	0.750335	-0.105147	0.538672	0.655285
P15814	IGLL1	0.161512	0.735368	0.83617	0.232312	0.54038	0.656445
P00918	CA2	-0.38271	0.108961	0.381146	0.113053	0.547252	0.66348
P00568	AK1	-0.269616	0.190203	0.446382	-0.0976597	0.547695	0.66348
Q27J81	INF2	-0.409316	0.080638	0.358003	-0.10932	0.55237	0.66402
P20618	PSMB1	0.338796	0.167593	0.437458	0.115905	0.549428	0.66402
Q7Z7M0	MEGF8	-0.168533	0.387949	0.598059	0.091448	0.55424	0.66402
P10721	KIT	-0.138622	0.504283	0.680448	0.0981599	0.55099	0.66402
P14314	PRKCSH	-0.1061	0.550713	0.711678	-0.0835211	0.553765	0.66402
P02533	KRT14	-0.158686	0.661614	0.793192	0.171369	0.551524	0.66402
Q96S96	PEBP4	-0.0989351	0.673369	0.800143	-0.110525	0.553024	0.66402
P28072	PSMB6	-0.101094	0.682497	0.806116	-0.116397	0.552981	0.66402
Q13228	SELENBP1	-0.393262	0.103691	0.373204	0.112131	0.555202	0.66426
P04114	APOB	0.0852843	0.733487	0.835124	0.115454	0.561528	0.670907
P53396	ACLY	-0.191832	0.322459	0.549632	-0.0873363	0.569188	0.676347
P22891	PROZ	-0.136883	0.619177	0.762328	0.124781	0.568017	0.676347
P49747	COMP	-0.114568	0.649469	0.784588	0.113916	0.569068	0.676347
P04040	CAT	0.0463128	0.813839	0.890418	0.0891422	0.568155	0.676347
P00742	F10	0.324204	0.140406	0.403989	0.0979257	0.571872	0.678611
P08709	F7	0.0814874	0.771527	0.860435	0.124893	0.575108	0.681522
Q15166	PON3	-0.0320606	0.921446	0.948676	0.143745	0.577722	0.68369
P02042	HBD	0.338323	0.279183	0.514813	0.136576	0.580611	0.686177
Q9P0L0	VAPA	-0.352903	0.132521	0.400626	-0.100007	0.588249	0.694261
P10124	SRGN	-0.0927473	0.758084	0.848703	-0.127231	0.594562	0.700763
P15169	CPN1	0.318573	0.169297	0.437458	0.0970501	0.595386	0.700786
P01130	LDLR	0.223137	0.435221	0.627611	0.119658	0.59741	0.702218
Q9UMY4	SNX12	-0.233562	0.215963	0.46792	-0.077889	0.601228	0.703685
O95445-2	APOM	0.290306	0.23019	0.478827	0.0996877	0.601889	0.703685
P00915	CA1	-0.37635	0.240235	0.484362	0.132115	0.601759	0.703685
P04264	KRT1	-0.192779	0.687779	0.806116	-0.19978	0.599744	0.703685
Q9UHG3-2	PCYOX1	-0.212797	0.430467	0.624894	-0.109634	0.608146	0.710047
Q9UL46	PSME2	0.039707	0.841154	0.907325	-0.0803121	0.609646	0.710845
P15090	FABP4	0.125004	0.781548	0.864966	-0.180815	0.61335	0.714208
P35858	IGFALS	0.509354	0.0923333	0.362039	0.119349	0.615628	0.715903
O75791	GRAP2	-0.411986	0.0648162	0.345178	-0.0869224	0.619172	0.718107
P02538	KRT6A	-0.0921455	0.873133	0.927437	0.227899	0.618886	0.718107
Q96PD5	PGLYRP2	0.167961	0.490502	0.669192	0.0934319	0.628425	0.72787
P49908	SELENOP	0.198123	0.36523	0.587172	0.0835391	0.629564	0.728221
P07602	PSAP	0.12532	0.339459	0.561042	0.0498619	0.630984	0.728895
P09525	ANXA4	0.0747796	0.750672	0.843659	-0.0885331	0.635496	0.733135
Q08554	DSC1	-0.0339607	0.917715	0.947864	0.121939	0.640321	0.737724
P60900	PSMA6	0.366545	0.0624373	0.339893	0.0713584	0.643425	0.739345
P58335	ANTXR2	0.035845	0.892293	0.935243	0.0974793	0.642764	0.739345
P16157	ANK1	-0.425821	0.0484562	0.302116	0.0768914	0.648747	0.744477
P02792	FTL	-0.843296	0.166335	0.43638	-0.217068	0.651255	0.746258
P02743	APCS	0.474505	0.245199	0.487879	0.145443	0.652012	0.746258
P08123	COL1A2	-0.616006	0.0349398	0.269314	-0.102108	0.654264	0.747853
P63010	AP2B1	-0.193997	0.440044	0.630553	0.0852154	0.668497	0.763121
P53634	CTSC	0.105884	0.687935	0.806116	-0.0887171	0.671415	0.765448
Q8NI99	ANGPTL6	0.5236	0.0247436	0.244906	0.0756225	0.6771	0.77092
Q99969	RARRES2	0.337997	0.182596	0.444454	-0.0805627	0.687013	0.781078
P04439	HLA-A	0.212461	0.484285	0.664272	-0.0967076	0.687815	0.781078
P11277	SPTB	-0.341795	0.0696038	0.353126	-0.0579398	0.694785	0.784023
P07360	C8G	0.347785	0.186391	0.446382	0.0813997	0.694909	0.784023
P62328	TMSB4X	-0.432415	0.229944	0.478827	-0.111581	0.694756	0.784023
P33241	LSP1	0.324256	0.258248	0.49452	0.0895901	0.692524	0.784023
P43652	AFM	0.109699	0.616488	0.762328	0.0682186	0.694497	0.784023
P05546	SERPIND1	0.303632	0.269518	0.50743	0.0845673	0.697099	0.785476
P43487	RANBP1	-0.210236	0.269736	0.50743	-0.0583539	0.698217	0.78572
P11171	EPB41	-0.391678	0.0671699	0.350329	0.0643535	0.701155	0.788008
P29966	MARCKS	0.663189	0.0291992	0.259748	0.0878783	0.710852	0.797876
P80188	LCN2	-0.130978	0.541444	0.704887	0.0624056	0.713554	0.799879
P31939	ATIC	-0.500215	0.0251173	0.24581	-0.0626548	0.718669	0.804577
P0C0L5	C4B	0.0112927	0.961781	0.975698	0.066526	0.72207	0.807346
P25787	PSMA2	0.252092	0.19797	0.452576	-0.0546263	0.723567	0.80748
Q06323	PSME1	-0.0638478	0.805396	0.883501	0.0726002	0.724043	0.80748
Q15828	CST6	-0.214512	0.443979	0.631642	-0.0765102	0.730257	0.813368
Q8IUL8	CILP2	-0.0328685	0.906501	0.941076	-0.0755153	0.733828	0.816302
P36955	SERPINF1	-0.269599	0.216894	0.468677	0.0580715	0.736053	0.817248
P05067	APP	-0.113186	0.622649	0.762767	-0.0613529	0.736556	0.817248
P09871	C1S	0.356364	0.113265	0.385365	0.0588073	0.739554	0.819164
Q9HDC9	APMAP	0.0440414	0.889532	0.934809	-0.083446	0.740163	0.819164
P08758	ANXA5	0.0968264	0.714787	0.825346	-0.0688128	0.743352	0.821649
P27918	CFP	0.426663	0.129879	0.400626	0.0712043	0.747998	0.825737
P32119	PRDX2	-0.192976	0.502399	0.680448	0.0722681	0.751203	0.828225
P49720	PSMB3	0.198626	0.422894	0.622197	-0.0612987	0.754723	0.830004
O95497	VNN1	-0.0687173	0.842962	0.907565	-0.0860049	0.75467	0.830004
O95445	APOM	0.415955	0.293347	0.528997	-0.0967045	0.757217	0.83065
P16284	PECAM1	-0.169722	0.316103	0.546225	0.0414341	0.756883	0.83065
P02549	SPTA1	-0.32048	0.117694	0.391738	0.0487177	0.762278	0.83515
P02730	SLC4A1	-0.246864	0.443329	0.631642	0.0755597	0.766973	0.837135
P00740	F9	0.172288	0.472738	0.654213	0.0567611	0.765181	0.837135
P28482	MAPK1	-0.0925136	0.73349	0.835124	0.063966	0.76662	0.837135
Q9NQ38	SPINK5	-0.401454	0.134763	0.400626	0.0620959	0.768761	0.838036
Q9BXR6	CFHR5	0.489009	0.0895099	0.362039	0.0658829	0.770708	0.839109
Q13103	SPP2	0.361436	0.182377	0.444454	0.0613389	0.77403	0.839577
P00736	C1R	0.266854	0.25256	0.492233	0.0529275	0.773811	0.839577
P05090	APOD	0.122391	0.648426	0.784415	0.0612789	0.773416	0.839577
P29279	CCN2	-0.168739	0.370911	0.587172	0.0423386	0.776577	0.841292
O75015	FCGR3B	-0.0123586	0.971154	0.980751	-0.0763101	0.778415	0.842236
P19827	ITIH1	-0.00850007	0.971743	0.980751	0.0530765	0.780441	0.84338
P30043	BLVRB	-0.363848	0.258331	0.49452	-0.0685689	0.787349	0.849791
P02753	RBP4	0.156082	0.562799	0.720879	-0.0569946	0.789743	0.850267
P10599	TXN	-0.0741897	0.729742	0.833268	-0.0454341	0.789663	0.850267
P0C0L4	C4A	-0.00559606	0.984244	0.987817	0.0591159	0.792611	0.852301
P07738	BPGM	-0.483159	0.0706039	0.353126	-0.0542517	0.795607	0.854468
P49721	PSMB2	0.464078	0.0306413	0.259748	-0.0427016	0.798601	0.856627
P30085	CMPK1	-0.479844	0.0969929	0.366639	-0.0566283	0.803034	0.857298
P20810	CAST	-0.266485	0.140538	0.403989	-0.0354686	0.803164	0.857298
P07358	C8B	0.378149	0.156977	0.425942	-0.0529517	0.801299	0.857298
O75874	IDH1	-0.0347002	0.873044	0.927437	-0.043258	0.801755	0.857298
P06702	S100A9	0.137982	0.729947	0.833268	0.07649	0.809338	0.862832
P07357	C8A	0.436176	0.0518432	0.309284	0.041776	0.811804	0.864403
P16671	CD36	-0.488045	0.206185	0.45813	-0.0717771	0.81364	0.865299
P14780	MMP9	-0.384946	0.123698	0.400481	-0.0431075	0.826471	0.87504
P17936	IGFBP3	0.377565	0.126393	0.400481	-0.042503	0.826817	0.87504
P03952	KLKB1	0.271705	0.245462	0.487879	0.0404909	0.826445	0.87504
P35527	KRT9	0.160306	0.721728	0.831515	0.079371	0.824038	0.87504
P08253	MMP2	0.0945938	0.705705	0.820653	0.0425197	0.830504	0.877875
P0DJI9	SAA2	1.07819	0.127158	0.400481	0.1146	0.836667	0.883318
Q13790	APOF	0.162852	0.510573	0.683117	0.0399929	0.838366	0.88404
P02649	APOE	0.35499	0.252574	0.492233	-0.0485853	0.842777	0.887616
Q9NQ79	CRTAC1	-0.0728873	0.78113	0.864966	0.0395964	0.84907	0.893164
Q9BXJ4	C1QTNF3	-0.568515	0.0392187	0.281041	-0.0400855	0.852273	0.895452
P02765	AHSG	0.0497069	0.818445	0.891332	0.0313891	0.855001	0.897236
P00441	SOD1	-0.232613	0.240957	0.484473	-0.0275177	0.860487	0.901907
P11597	CETP	0.492607	0.0763808	0.358003	0.037369	0.863856	0.903965
Q01433	AMPD2	0.110502	0.707183	0.821275	-0.0397974	0.864526	0.903965
Q92954-6	PRG4	0.460801	0.0856953	0.362039	0.035125	0.867391	0.905872
P35908	KRT2	-0.318472	0.386886	0.597993	0.0480371	0.868964	0.906428
P05109	S100A8	0.176317	0.670026	0.799043	-0.0528408	0.872035	0.908543
Q9NZT1	CALML5	-0.324825	0.428806	0.623686	0.0499374	0.877855	0.913514
Q96NZ9	PRAP1	0.0401241	0.883946	0.934809	0.0316426	0.884623	0.919459
P00492	HPRT1	0.268017	0.277567	0.514045	0.0275775	0.887511	0.921361
P25786	PSMA1	0.412277	0.015035	0.181882	-0.0182855	0.889432	0.922256
P02751-1	FN1	0.426024	0.404905	0.60691	-0.0541974	0.893473	0.925345
P04070	PROC	0.226425	0.414588	0.614126	0.0250474	0.909199	0.939398
Q9BUN1	MENT	0.0801747	0.739643	0.837749	-0.0219511	0.908651	0.939398
O15231	ZNF185	0.318221	0.15781	0.42687	-0.0188656	0.915302	0.942994
P0DJI8	SAA1	0.705406	0.426055	0.623686	0.0744284	0.91549	0.942994
P80108	GPLD1	0.0448055	0.870008	0.927437	0.0229266	0.915927	0.942994
P05019	IGF1	0.67075	0.0418002	0.290548	-0.0248646	0.923028	0.949182
P35443	THBS4	-0.11214	0.713019	0.825346	0.0219065	0.927796	0.952961
P14209	CD99	-0.278372	0.150164	0.415139	-0.0134494	0.929619	0.953708
P05154	SERPINA5	-0.369727	0.137988	0.400626	0.0159366	0.935228	0.957207
Q9NTK5	OLA1	0.144185	0.659506	0.792317	0.0213389	0.934442	0.957207
Q04756	HGFAC	0.0673921	0.794045	0.874353	0.0154099	0.940001	0.960964
P13645	KRT10	-0.242408	0.620339	0.762328	-0.027228	0.944031	0.963952
O94919	ENDOD1	-0.256401	0.266922	0.505411	0.0120697	0.947231	0.964957
P23526	AHCY	-0.0442025	0.839462	0.907325	0.0114546	0.947229	0.964957
P25788	PSMA3	0.540686	0.00334628	0.0809615	-0.00872488	0.950825	0.966357
P25789	PSMA4	0.4392	0.112519	0.385365	-0.0135206	0.950425	0.966357
P24593	IGFBP5	0.403715	0.0882156	0.362039	0.0096504	0.958576	0.9731
P35542	SAA4	0.483598	0.111179	0.384273	-0.0110755	0.962967	0.976419
P13716	ALAD	-0.594907	0.0185756	0.207428	-0.00841085	0.965826	0.97818
P04004	VTN	0.360714	0.108052	0.37949	0.00626497	0.971658	0.981571
Q15485	FCN2	0.298301	0.286474	0.5242	0.00801917	0.971062	0.981571
P09172	DBH	0.289846	0.60234	0.750335	0.0151665	0.972555	0.981571
P30046	DDT	-0.0289894	0.867682	0.927302	-0.00412061	0.976182	0.984091
Q16851	UGP2	0.398659	0.0772243	0.358003	0.00495193	0.977664	0.984446
P16452	EPB42	-0.499781	0.049969	0.307096	0.00463486	0.981449	0.987116
Q9UBG0	MRC2	-0.400275	0.0999384	0.369291	-0.00381826	0.984054	0.98749
O14791	APOL1	0.363927	0.19713	0.452576	0.00443598	0.984089	0.98749
P99999	CYCS	-0.201053	0.367789	0.587172	-0.00166122	0.992492	0.994777
Q9P232	CNTN3	-0.779553	0.00308699	0.0790814	-0.00100117	0.996048	0.996048
P28062	PSMB8	0.336272	0.0980792	0.366639	0.000908904	0.995456	0.996048
