# Supplementary material for: HIV-2 mediated effects on target and bystander cells induce plasma proteome remodeling
Source: iScience. 2024 Feb 28;27(4):109344. doi: 10.1016/j.isci.2024.109344 (PMC10945182; doi:10.1016/j.isci.2024.109344)
Supplement: Table S2. Differentially expressed proteins among PLWH1, PLWH2, or both PLWH1 and PLWH2, related to Figures 1 and S1 [file mmc3.xlsx]

## Sheet: Sheet 1
Gene name	UniProtKB name	Differentially expressed among PLWH1, PLWH2, or both groups
H4C1	P62805	Both
MARCO	Q9UEW3	Both
B2M	P61769	Both
ICAM3	P32942	Both
LILRA3	Q8N6C8	Both
GOLM1	Q8NBJ4	Both
HLA-B	P01889	Both
ADA2	Q9NZK5	Both
VCAM1	P19320	Both
H2AC4;H2AC11;H2AC7;H2AC20;H2AC18;H2AW;H2AC6;H2AC12;H2AC14;H2AJ	P04908	Both
IGFBP2	P18065	Both
CD163	Q86VB7	Both
FLT4	P35916	Both
GRN	P28799	Both
HNRNPA2B1	P22626	HIV-1 only
LCP1	P13796	HIV-1 only
LTF	P02788	HIV-1 only
F8	P00451	HIV-1 only
LGALS3BP	Q08380	HIV-1 only
FCN3	O75636	HIV-1 only
OIT3	Q8WWZ8	HIV-1 only
EXT2	Q93063	HIV-1 only
ANXA1	P04083	HIV-1 only
MASP1	P48740	HIV-1 only
ANG	P03950	HIV-1 only
EEF1A1;EEF1A1P5	P68104	HIV-2 only
PTPRC	P08575	HIV-2 only
MET	P08581	HIV-2 only
CADM1	Q9BY67	HIV-2 only
TNC	P24821	HIV-2 only
UNC13D	Q70J99	HIV-2 only
SERPING1	P05155	HIV-2 only
CR2	P20023-3	HIV-2 only
ICOSLG	O75144	HIV-2 only
RHOC	P08134	HIV-2 only
CDC42	P60953	HIV-2 only
PSTPIP2	Q9H939	HIV-2 only
RAC3;RAC1;RAC1	P60763	HIV-2 only
RAP1B	P61224	HIV-2 only
MERTK	Q12866	HIV-2 only
ICAM1	P05362	HIV-2 only
IL6ST	P40189	HIV-2 only
CD44	P16070	HIV-2 only
SEPTIN7	Q16181	HIV-2 only
NRP2	O60462	HIV-2 only
PTPN6	P29350	HIV-2 only
ACAN	P16112	HIV-2 only
LCP2	Q13094	HIV-2 only
PRKAR1A	P10644	HIV-2 only
CSF1R	P07333	HIV-2 only
EXT1	Q16394	HIV-2 only
CCT2	P78371	HIV-2 only
ADGRG6	Q86SQ4	HIV-2 only
DPEP2	Q9H4A9	HIV-2 only
PF4V1	P10720	HIV-2 only
ITGA2	P17301	HIV-2 only
ADAMTSL4	Q6UY14	HIV-2 only
SEMA7A	O75326	HIV-2 only
ERP44	Q9BS26	HIV-2 only
GNB2	P62879	HIV-2 only
AOC3	Q16853	HIV-2 only
SELL	P14151	HIV-2 only
ADIPOQ	Q15848	HIV-2 only
GOT1	P17174	HIV-2 only
NAPA	P54920	HIV-2 only
ILK	Q13418	HIV-2 only
LIMS1	P48059	HIV-2 only
GGH	Q92820	HIV-2 only
ABI3BP	Q7Z7G0	HIV-2 only
CCT6A	P40227	HIV-2 only
PDE5A	O76074	HIV-2 only
ARHGAP1	Q07960	HIV-2 only
GSPT1	P15170-2	HIV-2 only
CCT5	P48643	HIV-2 only
GANAB	Q14697	HIV-2 only
ARHGAP18	Q8N392	HIV-2 only
CCT8	P50990	HIV-2 only
CHL1	O00533-2	HIV-2 only
NRP1	O14786	HIV-2 only
TLN1	Q9Y490	HIV-2 only
TUBB1	Q9H4B7	HIV-2 only
SOD3	P08294	HIV-2 only
SEPTIN6	Q14141	HIV-2 only
PDIA6	Q15084	HIV-2 only
PCMT1	P22061	HIV-2 only
HCLS1	P14317	HIV-2 only
LRP1	Q07954	HIV-2 only
ALCAM	Q13740	HIV-2 only
RSU1	Q15404	HIV-2 only
CD14	P08571	HIV-2 only
CNTN4	Q8IWV2	HIV-2 only
LAMB1	P07942	HIV-2 only
SERPINA7	P05543	HIV-2 only
DKK3	Q9UBP4	HIV-2 only
PPP1CA	P62136	HIV-2 only
C1QC	P02747	HIV-2 only
TUBA8	Q9NY65	HIV-2 only
CTSB	P07858	HIV-2 only
TUBB4B	P68371	HIV-2 only
ENG	P17813	HIV-2 only
SND1	Q7KZF4	HIV-2 only
RELN	P78509	HIV-2 only
