# Supplementary material for: HIV-2 mediated effects on target and bystander cells induce plasma proteome remodeling
Source: iScience. 2024 Feb 28;27(4):109344. doi: 10.1016/j.isci.2024.109344 (PMC10945182; doi:10.1016/j.isci.2024.109344)
Supplement: Table S3. Description of differentially expressed proteins regulated by interferon signaling, related to Figures 1 and S2 [file mmc4.xlsx]

## Sheet: Sheet 1
PLWH1			PLWH2			PLWH (Shared PLWH1 and PLWH2)
Type I	Type II		Type I	Type II		Type I	Type II
ANXA1	ANG		ACAN	ABI3BP		B2M	B2M
B2M	ANXA1		ALCAM	ACAN		CD163	CD163
CD163	B2M		ARHGAP18	ADAMTSL4		CD163L1	CD163L1
CD163L1	CD163		B2M	ALCAM		FLT4	GOLM1
EXT2	CD163L1		CD14	AOC3		GOLM1	GRN
F8	GOLM1		CD163	ARHGAP18		HLA-B	HLA-B
FLT4	GRN		CD163L1	B2M		LILRA3	HLA-C
GOLM1	HLA-B		CD44	C1QC		MARCO	ICAM3
HLA-B	HLA-C		CDC42	CADM1			IGFBP2
LGALS3BP	ICAM3		CHL1	CD14			LILRA3
LILRA3	IGFBP2		CSF1R	CD163			MARCO
MARCO	LGALS3BP		CTSB	CD163L1			VCAM1
	LILRA3		DKK3	CD44
	LTF		ENG	CNTN4
	MARCO		EXT1	CR2
	MASP1		FLT4	CTSB
	RNASE4		GGH	DKK3
	VCAM1		GOLM1	DPEP2
			GSPT1	ENG
			HLA-B	ERP44
			ICAM1	EXT1
			ICOSLG	GGH
			IL6ST	GOLM1
			ITGA2	GOT1
			LCP2	GRN
			LILRA3	GSPT1
			LIMS1	HLA-B
			LIMS3	HLA-C
			LRP1	ICAM1
			MARCO	ICAM3
			MERTK	ICAM4
			MET	ICOSLG
			NAPA	IGFBP2
			NRP1	IL6ST
			NRP2	ILK
			PDIA6	LAMB1
			PEX26	LCP2
			PPM1J	LILRA3
			PPP1CA	LRP1
			PSTPIP2	MARCO
			PTPN6	MERTK
			RELN	MET
			RHOC	NAPA
			RSU1	NRP1
			SELL	NRP2
			SEMA7A	PDE5A
			SERPING1	PDIA6
			SND1	PF4V1
			TNC	PRKAR1A
			TUBA8	PSTPIP2
				PTPRC
				RELN
				RHOC
				RSU1
				SELL
				SEMA7A
				SERPINA7
				SERPING1
				SOD3
				TNC
				TUBB4B
				VCAM1
