# Supplementary material for: HIV-2 mediated effects on target and bystander cells induce plasma proteome remodeling
Source: iScience. 2024 Feb 28;27(4):109344. doi: 10.1016/j.isci.2024.109344 (PMC10945182; doi:10.1016/j.isci.2024.109344)
Supplement: Table S4. Comparison of plasma protein levels between PLWH1 and PLWH2, related to Figures 1 and S1 [file mmc5.xlsx]

## Sheet: Sheet 1
Gene name	UniProtKB name	logFC	P.Value	adj.P.Val
GGH	Q92820	0.566722	0.000549031	0.257371
ADA2	Q9NZK5	0.800878	0.00138458	0.257371
CFHR5	Q9BXR6	0.646246	0.00172702	0.257371
CTSS	P25774;P25774-2	0.596556	0.0017961	0.257371
NRP2	O60462;O60462-2;O60462-3;O60462-4;O60462-5	0.55073	0.00259604	0.257371
REG1A	P05451	0.945316	0.0030397	0.257371
NRP1	O14786;O14786-2;O14786-3	0.544816	0.00359581	0.257371
NAGLU	P54802	0.686215	0.00375268	0.257371
C6	P13671	0.509649	0.00382719	0.257371
CR2	P20023-3;P20023-4	0.630099	0.00422613	0.257371
TNXB	P22105;P22105-1;P22105-4	0.580274	0.00472366	0.261519
CTSB	P07858	0.597569	0.00556126	0.273723
MET	P08581;P08581-2	0.447072	0.00584303	0.273723
PRG2	P13727	0.748099	0.00725364	0.3116
GNPTG	Q9UJJ9	0.533691	0.00767488	0.3116
CTBS	Q01459	0.495817	0.00846224	0.313475
CALM1;CALM2;CALM3	P0DP23;P0DP24;P0DP25	-0.706569	0.00875054	0.313475
OSCAR	Q8IYS5;Q8IYS5-2;Q8IYS5-3;Q8IYS5-4;Q8IYS5-5;Q8IYS5-6;Q8IYS5-7	0.56096	0.0101679	0.339547
TNC	P24821;P24821-4	0.522413	0.010719	0.339547
RAP1B	P61224;P61224-3	-0.881977	0.011151	0.339547
PRCP	P42785	0.504663	0.0127379	0.369398
UBE2L3	P68036;P68036-2;P68036-3	-0.54455	0.0156983	0.434558
CFH	P08603	0.310097	0.0164411	0.435331
ADAMTSL2	Q86TH1	0.401994	0.0191587	0.483757
RAD23B	P54727	-0.550608	0.0198587	0.483757
LYZ	P61626	0.396811	0.0218918	0.493872
RELN	P78509;P78509-2;P78509-3	0.505335	0.0218958	0.493872
SLC38A10	Q9HBR0	0.437495	0.0228372	0.496709
TXN	P10599	-0.514506	0.0242856	0.509998
HLA-A	P04439	0.624258	0.0277488	0.511217
PFN1	P07737	-0.684798	0.0284928	0.511217
LAMB1	P07942	0.376854	0.028526	0.511217
PLG	P00747	0.362742	0.0287366	0.511217
PLXDC1	Q8IUK5;Q8IUK5-2;Q8IUK5-3	-0.45801	0.0297445	0.511217
F8	P00451	0.420932	0.029783	0.511217
C1R	P00736	0.371611	0.0302197	0.511217
APOC1	P02654	-0.665361	0.0329257	0.532805
LGALSL	Q3ZCW2	-0.641308	0.033609	0.532805
FLT4	P35916;P35916-1	0.371407	0.0358165	0.532805
COL18A1	P39060;P39060-1;P39060-2	0.343429	0.0358418	0.532805
MRC1	P22897	0.34883	0.0380608	0.532805
PTPRF	P10586;P10586-2	0.350529	0.0384321	0.532805
ADAMDEC1	O15204;O15204-2	0.417192	0.0385913	0.532805
FUCA1	P04066	0.467979	0.0396604	0.532805
VCL	P18206;P18206-2	-0.678024	0.0421729	0.532805
AOC3	Q16853	0.307233	0.0430611	0.532805
C5	P01031	0.307617	0.0433345	0.532805
LDHB	P07195	-0.314275	0.0446564	0.532805
HBA1	P69905	-1.1167	0.0457976	0.532805
SVEP1	Q4LDE5	0.478324	0.0458008	0.532805
NME1	P15531;P15531-2	-0.404403	0.0468132	0.532805
C1QC	P02747	0.421444	0.0487419	0.532805
C1QA	P02745	0.479696	0.0497299	0.532805
C1QB	P02746	0.439449	0.0497992	0.532805
NUCB1	Q02818	0.356985	0.0501102	0.532805
APCS	P02743	-0.551314	0.050726	0.532805
FBLN5	Q9UBX5	0.339381	0.0512427	0.532805
C7	P10643	0.333355	0.0523944	0.532805
CFL1	P23528	-0.512673	0.0524681	0.532805
HBB	P68871	-1.11058	0.0534662	0.532805
CP	P00450	0.362186	0.054417	0.532805
FUCA2	Q9BTY2	0.473538	0.0549269	0.532805
CLSTN1	O94985;O94985-2	0.344399	0.0551178	0.532805
RNASE4	P34096	0.32976	0.0571703	0.534325
SH3BGRL	O75368	-0.528289	0.0576995	0.534325
LAMA2	P24043	0.300485	0.0579072	0.534325
LRG1	P02750	0.448548	0.0598244	0.535237
IGF1	P05019;P05019-2;P05019-3;P05019-4	0.591346	0.0600236	0.535237
PAM	P19021;P19021-2;P19021-3;P19021-4;P19021-5;P19021-6	0.359958	0.0606426	0.535237
PRKAR1A	P10644	-0.55436	0.0619751	0.539183
NEO1	Q92859;Q92859-2;Q92859-3;Q92859-4	0.284164	0.0665343	0.565212
MDH1	P40925;P40925-3	-0.32616	0.0677153	0.565212
SERPINB1	P30740	-0.468604	0.0677512	0.565212
GRN	P28799	0.33671	0.0691632	0.568144
PARK7	Q99497	-0.411952	0.0699685	0.568144
FAM20C	Q8IXL6	0.335217	0.0717584	0.575011
MINPP1	Q9UNW1	-0.27732	0.0752091	0.59451
HBG1	P69891	-1.04739	0.0761441	0.59451
PRDX2	P32119	-0.594396	0.0776183	0.595569
S100A4	P26447	-0.430641	0.0782357	0.595569
CNDP1	Q96KN2	-0.535452	0.0822144	0.607046
APMAP	Q9HDC9	-0.336246	0.0822407	0.607046
TGFBI	Q15582	0.278896	0.0827336	0.607046
NID1	P14543	0.301869	0.0850699	0.614846
CD163	Q86VB7;Q86VB7-2;Q86VB7-3	0.3696	0.0858159	0.614846
DBI	P07108;P07108-2;P07108-3;P07108-4;P07108-5	-0.701356	0.0886617	0.627849
SEMA4B	Q9NPR2;Q9NPR2-2	0.304682	0.0909047	0.631608
STIP1	P31948;P31948-2	-0.322813	0.092689	0.631608
CRP	P02741	1.0348	0.09411	0.631608
B3GNT8	Q7Z7M8	0.329603	0.0942705	0.631608
PNP	P00491	-0.427528	0.0950866	0.631608
GAPDH	P04406	-0.444013	0.0960569	0.631608
ANGPTL3	Q9Y5C1	0.333819	0.0964525	0.631608
AMBP	P02760	-0.261544	0.100173	0.648996
GOLM1	Q8NBJ4;Q8NBJ4-2	0.416703	0.102152	0.654847
CNTN1	Q12860	0.278161	0.10442	0.662418
CTSZ	Q9UBR2	0.342824	0.107075	0.66535
PRDX1	Q06830	-0.363392	0.107546	0.66535
LTA4H	P09960	-0.344152	0.10816	0.66535
PRDX6	P30041	-0.402591	0.1108	0.674774
SELL	P14151;P14151-2	0.460035	0.114969	0.69323
GSTO1	P78417	-0.288542	0.121875	0.69987
FETUB	Q9UGM5	0.427123	0.122058	0.69987
TIMP1	P01033	0.24868	0.122544	0.69987
C4B	P0C0L5	-0.263503	0.122608	0.69987
SH3BGRL3	Q9H299	-0.523313	0.123227	0.69987
C4BPA	P04003	0.237362	0.125833	0.69987
GPNMB	Q14956;Q14956-2	-0.411633	0.12601	0.69987
ENO1	P06733	-0.367734	0.126112	0.69987
APOM	O95445	-0.565658	0.126413	0.69987
CTSD	P07339	0.280301	0.128734	0.706297
B4GAT1	O43505	0.223834	0.129979	0.706762
FAH	P16930	-0.279083	0.133073	0.71704
MAN2A1	Q16706	0.231675	0.134666	0.71704
GRB2	P62993	-0.380967	0.135402	0.71704
APOD	P05090	-0.32074	0.139718	0.719995
H2AC4;H2AC11;H2AC7;H2AC20;H2AC18;H2AW;H2AC6;H2AC12;H2AC14;H2AJ	P04908;P0C0S8;P20671;Q16777;Q6FI13;Q7L7L0;Q93077;Q96KK5;Q99878;Q9BTM1	0.359982	0.141069	0.719995
SERPINA5	P05154	-0.535582	0.141978	0.719995
FERMT3	Q86UX7;Q86UX7-2	-0.497726	0.142276	0.719995
TIE1	P35590	0.275032	0.142304	0.719995
LILRA3	Q8N6C8;Q8N6C8-3	0.588397	0.143053	0.719995
SH3BGRL2	Q9UJC5	-0.589134	0.144291	0.720273
SULT1A1	P50225	-0.435437	0.147569	0.725741
FCN2	Q15485	0.333431	0.149865	0.725741
DDT	P30046	-0.331554	0.149992	0.725741
GDI2	P50395	-0.241112	0.150153	0.725741
MAPRE1	Q15691	-0.361885	0.152079	0.727554
ACTN1	P12814	-0.54369	0.153997	0.727554
ICAM3	P32942	0.271484	0.155261	0.727554
LPA	P08519	-0.595966	0.155307	0.727554
DAG1	Q14118	0.25327	0.156559	0.727821
APOC2	P02655	-0.504638	0.15921	0.72807
MAN1A1	P33908	0.337538	0.16139	0.72807
CYCS	P99999	-0.367985	0.161908	0.72807
DPEP2	Q9H4A9	0.37325	0.162243	0.72807
OIT3	Q8WWZ8	0.217975	0.162779	0.72807
B2M	P61769	0.330189	0.163786	0.72807
CPQ	Q9Y646	0.350838	0.165487	0.730302
GP1BA	P07359	0.261812	0.166988	0.731625
NEGR1	Q7Z3B1	0.260619	0.173217	0.753493
THBS4	P35443	0.306166	0.177286	0.754527
FGL2	Q14314	0.322918	0.177983	0.754527
IGF2R	P11717	0.16679	0.178065	0.754527
CFHR4	Q92496;Q92496-2	-0.310852	0.182425	0.754527
SELENBP1	Q13228;Q13228-4	-0.307934	0.182909	0.754527
ADIPOQ	Q15848	0.394613	0.184188	0.754527
BPGM	P07738	-0.375847	0.185038	0.754527
C4A	P0C0L4	-0.240044	0.18633	0.754527
SOD1	P00441	-0.297412	0.186362	0.754527
FGL1	Q08830	0.395013	0.187431	0.754527
ENPP2	Q13822;Q13822-3	0.24509	0.188377	0.754527
PF4	P02776	-0.472741	0.189312	0.754527
WDR1	O75083	-0.309027	0.189561	0.754527
ACTB	P60709	-0.456816	0.191171	0.755995
HPR	P00739	-0.391741	0.193844	0.757225
CFHR2	P36980;P36980-2	0.236108	0.194355	0.757225
CPB2	Q96IY4	0.313567	0.196158	0.757225
PGLS	O95336	-0.251219	0.197572	0.757225
CFP	P27918	0.317794	0.197699	0.757225
G6PD	P11413;P11413-2	-0.37059	0.199937	0.761012
CAT	P04040	-0.306827	0.201236	0.761198
ACTN4	O43707	-0.3625	0.203151	0.763697
PROCR	Q9UNN8	0.244662	0.204829	0.76528
VWF	P04275	0.448751	0.2062	0.765707
PLEK	P08567	-0.414186	0.210089	0.775418
ADAMTS13	Q76LX8;Q76LX8-2	0.205587	0.21318	0.776684
EIF4A1	P60842	-0.303454	0.21514	0.776684
VCP	P55072	-0.270434	0.215458	0.776684
WARS1	P23381	0.241239	0.215613	0.776684
F11	P03951	0.163542	0.21742	0.776684
CLIC1	O00299	-0.297408	0.218084	0.776684
A1BG	P04217	0.172094	0.220459	0.780578
SLC4A1	P02730;P02730-2	-0.517968	0.223811	0.787868
ADGRG6	Q86SQ4;Q86SQ4-2;Q86SQ4-3;Q86SQ4-4	0.220751	0.226951	0.792231
PROC	P04070;P04070-2	0.285762	0.229756	0.792231
PTPRJ	Q12913;Q12913-3	-0.208357	0.230303	0.792231
TPI1	P60174;P60174-3	-0.30695	0.23222	0.792231
CPN2	P22792	0.15895	0.234741	0.792231
GPX1	P07203	-0.36286	0.235961	0.792231
KLKB1	P03952	-0.19972	0.236293	0.792231
SERPINA6	P08185	-0.174269	0.237782	0.792231
YWHAH	Q04917	-0.287048	0.23782	0.792231
PLXDC2	Q6UX71	-0.188204	0.238114	0.792231
GLIPR2	Q9H4G4	0.268848	0.23936	0.792231
DKK3	Q9UBP4	0.338731	0.242029	0.796733
ANXA3	P12429	-0.451641	0.2481	0.808337
CCL14	Q16627;Q16627-2	0.249479	0.250019	0.808337
ALDOA	P04075	-0.25309	0.250226	0.808337
NENF	Q9UMX5	-0.221331	0.250863	0.808337
TPM4	P67936	-0.436053	0.254332	0.809317
FBLN1	P23142	0.162111	0.255101	0.809317
CAPN1	P07384	-0.251494	0.256037	0.809317
RNH1	P13489	-0.189136	0.256836	0.809317
PI16	Q6UXB8	-0.205558	0.258189	0.809317
BLVRB	P30043	-0.376212	0.260013	0.809317
CAPNS1	P04632	-0.255786	0.26118	0.809317
ALAD	P13716	-0.288192	0.262118	0.809317
ERAP1	Q9NZ08;Q9NZ08-2	0.220354	0.263496	0.809317
QSOX1	O00391	0.133136	0.264457	0.809317
APOM	O95445-2	-0.341354	0.268722	0.815001
KRT9	P35527	-0.506539	0.270021	0.815001
PTPRG	P23470;P23470-2	-0.184511	0.27121	0.815001
CHGA	P10645	0.246076	0.271667	0.815001
GSTP1	P09211	-0.345418	0.276835	0.81962
FCRL5	Q96RD9;Q96RD9-3	0.248042	0.277023	0.81962
TALDO1	P37837	-0.204422	0.277327	0.81962
APOB	P04114	-0.348288	0.280223	0.81962
SELENOP	P49908	-0.170998	0.280828	0.81962
CA1	P00915	-0.34596	0.281282	0.81962
PEBP1	P30086	-0.186656	0.282707	0.81985
EFEMP1	Q12805;Q12805-2;Q12805-3;Q12805-4	0.203165	0.285415	0.82378
CD5L	O43866	-0.295083	0.288253	0.828046
YWHAG	P61981	-0.22592	0.292908	0.828955
APOH	P02749	-0.156047	0.293209	0.828955
HSPG2	P98160	0.169232	0.29484	0.828955
COLEC10	Q9Y6Z7	-0.214857	0.295245	0.828955
RSU1	Q15404	-0.364649	0.295375	0.828955
ABI3BP	Q7Z7G0;Q7Z7G0-2;Q7Z7G0-3;Q7Z7G0-4	0.236757	0.298588	0.834128
TPM1	P09493-3	-0.327608	0.306913	0.836263
KRT1	P04264	-0.472968	0.311384	0.836263
TPM3	P06753-2	0.38897	0.311855	0.836263
C8A	P07357	0.198861	0.312047	0.836263
IL6ST	P40189	0.136733	0.312529	0.836263
H6PD	O95479;O95479-2	0.208496	0.315511	0.836263
TAGLN2	P37802;P37802-2	-0.349499	0.318772	0.836263
PRKCSH	P14314;P14314-2	0.213031	0.325699	0.836263
LAMC1	P11047	0.171907	0.326117	0.836263
SRC	P12931;P12931-2;P12931-3	-0.302151	0.32784	0.836263
FCGR3A	P08637	0.20484	0.327944	0.836263
CACNA2D1	P54289	0.154713	0.328642	0.836263
NOTCH1	P46531	0.167397	0.32877	0.836263
MARCO	Q9UEW3;Q9UEW3-2	0.315663	0.328788	0.836263
MASP1	P48740	0.145458	0.329424	0.836263
SPTB	P11277;P11277-2	-0.250208	0.331022	0.836263
SLC3A2	P08195;P08195-2;P08195-3;P08195-4	0.127964	0.331107	0.836263
PVR	P15151;P15151-2;P15151-3;P15151-4	0.173241	0.331402	0.836263
PCMT1	P22061;P22061-2	-0.255173	0.333632	0.836263
COMP	P49747	-0.173811	0.334565	0.836263
CDH2	P19022;P19022-2	-0.202419	0.334639	0.836263
SAA4	P35542	-0.354734	0.335231	0.836263
VIM	P08670	-0.311522	0.335465	0.836263
IGFBP5	P24593	0.164116	0.337923	0.836263
AXL	P30530;P30530-2	0.263977	0.338665	0.836263
ARPC4	P59998;P59998-3	-0.296896	0.33898	0.836263
PPIA	P62937	-0.24806	0.340653	0.836263
PEPD	P12955	0.150079	0.343547	0.836263
TLN1	Q9Y490	-0.340771	0.345503	0.836263
CST6	Q15828	-0.189439	0.34569	0.836263
ANXA2	P07355	0.222841	0.345985	0.836263
NRCAM	Q92823;Q92823-2;Q92823-3;Q92823-4;Q92823-5;Q92823-6	0.211778	0.346231	0.836263
ARHGDIB	P52566	-0.239054	0.346563	0.836263
ITIH4	Q14624	0.44458	0.347758	0.836263
GC	P02774;P02774-3	-0.152195	0.347833	0.836263
APOL1	O14791;O14791-2	-0.290581	0.35011	0.836263
MBL2	P11226	-0.37874	0.350932	0.836263
ARPC2	O15144	-0.226337	0.351533	0.836263
KNG1	P01042	-0.137459	0.35795	0.839672
CPN1	P15169	0.256187	0.360167	0.839672
ISLR	O14498	-0.236539	0.360799	0.839672
F5	P12259	0.152043	0.365586	0.839672
CFD	P00746	0.15107	0.366778	0.839672
PARVB	Q9HBI1-3	-0.306312	0.366883	0.839672
SLPI	P03973	0.167934	0.36763	0.839672
TGFB1	P01137	-0.284979	0.367817	0.839672
EXTL2	Q9UBQ6	0.183041	0.369445	0.839672
ILK	Q13418	-0.307426	0.370142	0.839672
CNTN4	Q8IWV2	0.1425	0.371427	0.839672
JCHAIN	P01591	-0.313897	0.374703	0.839672
PDIA6	Q15084;Q15084-2;Q15084-3;Q15084-4;Q15084-5	-0.276358	0.374832	0.839672
SERPING1	P05155;P05155-2;P05155-3	0.311237	0.382197	0.839672
MYH9	P35579	-0.328716	0.385142	0.839672
HEG1	Q9ULI3	0.177046	0.385412	0.839672
AZGP1	P25311	-0.156199	0.386553	0.839672
FBN1	P35555	0.15556	0.38686	0.839672
PRG4	Q92954-6	-0.15037	0.386987	0.839672
ACTR3	P61158	-0.215268	0.388135	0.839672
CDC42	P60953	-0.180246	0.388495	0.839672
APOA2	P02652	-0.350877	0.389143	0.839672
VCAM1	P19320	0.19486	0.390637	0.839672
PON1	P27169	-0.193922	0.391799	0.839672
C4BPB	P20851;P20851-2	0.137556	0.392037	0.839672
YWHAZ	P63104	-0.278054	0.392365	0.839672
PTPRM	P28827;P28827-2	0.148293	0.39304	0.839672
PKM	P14618	-0.215395	0.393906	0.839672
TTR	P02766	-0.234979	0.393936	0.839672
PLXNB1	O43157;O43157-2	0.130512	0.396485	0.839672
APOE	P02649	-0.28584	0.396689	0.839672
HYOU1	Q9Y4L1	-0.155375	0.397086	0.839672
PGAM1	P18669	-0.179364	0.401291	0.845191
PSAP	P07602;P07602-2;P07602-3	-0.133103	0.402472	0.845191
COLEC11	Q9BWP8;Q9BWP8-10;Q9BWP8-2;Q9BWP8-3;Q9BWP8-4;Q9BWP8-5;Q9BWP8-6;Q9BWP8-7;Q9BWP8-8;Q9BWP8-9	-0.160183	0.406326	0.850352
C1S	P09871	0.142126	0.408107	0.850352
SERPINA10	Q9UK55	-0.121363	0.410322	0.850352
HSPB1	P04792	-0.274555	0.410994	0.850352
PLTP	P55058	-0.141689	0.412401	0.850352
ADAMTSL4	Q6UY14;Q6UY14-3	0.129678	0.413307	0.850352
SPP2	Q13103	-0.205294	0.415951	0.85291
CRISP3	P54108;P54108-2;P54108-3	0.13145	0.419016	0.856311
AMY2A	P04746	0.146198	0.420952	0.857391
L1CAM	P32004;P32004-2;P32004-3	-0.197694	0.426214	0.864694
CA2	P00918	-0.210985	0.431818	0.864694
PF4V1	P10720	-0.323151	0.432275	0.864694
ACTR2	P61160	-0.225755	0.43267	0.864694
LASP1	Q14847	-0.168351	0.433716	0.864694
ST13	P50502	0.182133	0.434407	0.864694
LAMP1	P11279	-0.131789	0.434477	0.864694
SERPINA7	P05543	0.120603	0.438119	0.869103
PGM1	P36871	-0.190254	0.44627	0.869993
MCAM	P43121	-0.107317	0.446372	0.869993
GP6	Q9HCN6;Q9HCN6-2	-0.190939	0.446437	0.869993
PDIA3	P30101	-0.185395	0.446684	0.869993
ARPC3	O15145	-0.180113	0.448346	0.869993
ORM2	P19652	-0.195148	0.449047	0.869993
PGK1	P00558	-0.17525	0.452891	0.869993
ITIH3	Q06033;Q06033-2	0.188066	0.452903	0.869993
HLA-B	P01889	0.13221	0.45356	0.869993
SPTA1	P02549;P02549-2	-0.248245	0.455791	0.869993
ITGA2B	P08514	-0.352754	0.456295	0.869993
PROZ	P22891;P22891-2	-0.169172	0.456863	0.869993
PTPRC	P08575;P08575-10;P08575-4;P08575-5;P08575-6;P08575-7;P08575-8;P08575-9	0.148512	0.457139	0.869993
PGLYRP2	Q96PD5	0.172696	0.461402	0.874959
FCGR3B	O75015	0.210177	0.462622	0.874959
ITGB3	P05106	-0.352681	0.465897	0.878425
OLFM1	Q99784;Q99784-3;Q99784-5	0.111934	0.467849	0.879173
CHL1	O00533-2	0.133397	0.469181	0.879173
CD55	P08174;P08174-2;P08174-3;P08174-4;P08174-5;P08174-6;P08174-7	-0.154201	0.471936	0.881623
PPP1CA	P62136;P62136-2	-0.156933	0.479718	0.891316
CDH1	P12830	0.129618	0.48161	0.891316
PLXNB2	O15031	0.114523	0.482805	0.891316
PCYOX1	Q9UHG3-2	-0.146487	0.482979	0.891316
DNM1L	O00429;O00429-3;O00429-6	0.206952	0.492216	0.903043
ACAN	P16112;P16112-2;P16112-3	0.155446	0.49361	0.903043
LCP1	P13796	-0.107371	0.494483	0.903043
CNTFR	P26992	0.132781	0.495265	0.903043
CNN2	Q99439	-0.162406	0.498462	0.903928
FLNA	P21333;P21333-2	-0.284216	0.498719	0.903928
HPX	P02790	-0.0945131	0.507802	0.916623
CALU	O43852;O43852-3	0.136007	0.510647	0.916623
AK1	P00568	-0.140307	0.510909	0.916623
ITGA2	P17301	0.149027	0.5146	0.916623
SSC5D	A1L4H1	0.138282	0.514956	0.916623
SPARCL1	Q14515	0.0931219	0.515842	0.916623
CD248	Q9HCU0	0.120051	0.516259	0.916623
CKM	P06732	0.201861	0.519837	0.91665
TWF2	Q6IBS0	-0.191099	0.51994	0.91665
TFRC	P02786	0.186523	0.523115	0.91665
PON3	Q15166	-0.118914	0.523204	0.91665
CAP1	Q01518	-0.169444	0.524418	0.91665
SLC9A3R1	O14745	-0.129774	0.525305	0.91665
F9	P00740	-0.1578	0.527528	0.917899
PODXL	O00592;O00592-2	0.167134	0.529411	0.918551
APOC4	P55056	0.208338	0.535198	0.919247
LGALS3	P17931	0.101577	0.537213	0.919247
LMAN2	Q12907	0.114068	0.538227	0.919247
PEAR1	Q5VY43	-0.125042	0.54172	0.919247
CALD1	Q05682-4;Q05682-5	-0.148814	0.543971	0.919247
RBP4	P02753	-0.12489	0.544812	0.919247
C9	P02748	0.194797	0.545904	0.919247
CD93	Q9NPY3	0.104752	0.546278	0.919247
NOTCH2	Q04721	0.0950479	0.547426	0.919247
LILRA2	Q8N149;Q8N149-2;Q8N149-3;Q8N149-4	0.130394	0.547575	0.919247
ANXA5	P08758	-0.167221	0.550417	0.919247
GPX3	P22352	-0.0975451	0.550653	0.919247
PGD	P52209;P52209-2	-0.150678	0.551119	0.919247
RNASE1	P07998	0.11527	0.552708	0.919247
CETP	P11597	-0.126877	0.553591	0.919247
EEF1G	P26641;P26641-2	-0.187276	0.556124	0.919247
YWHAE	P62258	-0.152663	0.556575	0.919247
CRTAC1	Q9NQ79;Q9NQ79-2	-0.123576	0.556982	0.919247
NCAM1	P13591	-0.0754514	0.558925	0.919961
LIMS1	P48059	-0.194304	0.56718	0.930948
KIT	P10721;P10721-2	0.108863	0.570152	0.930948
PLA2G7	Q13093	-0.149118	0.574008	0.930948
F13B	P05160	0.0965572	0.574215	0.930948
SERPIND1	P05546	-0.11584	0.574369	0.930948
MYL12B;MYL12A	O14950;P19105	-0.229633	0.576073	0.930948
C2	P06681	-0.099907	0.586871	0.930948
AFM	P43652	-0.0760925	0.587797	0.930948
SOD2	P04179;P04179-4	-0.111828	0.587978	0.930948
SERPINA3	P01011	0.144661	0.588465	0.930948
SRI	P30626;P30626-2;P30626-3	-0.135214	0.588703	0.930948
CTTN	Q14247;Q14247-2;Q14247-3	-0.149749	0.591324	0.930948
AGT	P01019	-0.13122	0.592294	0.930948
FSTL1	Q12841	0.0801547	0.593044	0.930948
PCOLCE	Q15113	0.0871053	0.59581	0.930948
KRT14	P02533	-0.226293	0.596305	0.930948
MASP1	P48740-2	-0.0995851	0.597702	0.930948
ERP44	Q9BS26	-0.128709	0.598565	0.930948
PPIB	P23284	-0.15977	0.599031	0.930948
SIRPA	P78324;P78324-2;P78324-4	0.112149	0.599575	0.930948
PCSK9	Q8NBP7	-0.0697893	0.60088	0.930948
IGFALS	P35858;P35858-2	0.170239	0.602119	0.930948
LCAT	P04180	-0.0975435	0.60345	0.930948
HBD	P02042	-0.279758	0.607046	0.930948
SOD3	P08294	-0.0974745	0.608033	0.930948
PDGFRB	P09619	0.142233	0.608086	0.930948
A1BG	P04217-2	0.0862597	0.609783	0.930948
LCN2	P80188	0.119491	0.610033	0.930948
HSP90AB1	P08238	-0.103413	0.611287	0.930948
PPBP	P02775	-0.214812	0.613981	0.930948
PCBP1	Q15365	-0.106442	0.614809	0.930948
CORO1A	P31146	-0.135947	0.616045	0.930948
FCGBP	Q9Y6R7	0.146773	0.617465	0.930948
MTPN	P58546	-0.108571	0.617575	0.930948
CADM1	Q9BY67;Q9BY67-2;Q9BY67-3;Q9BY67-4;Q9BY67-5	0.0783581	0.621409	0.934296
GPLD1	P80108	-0.146052	0.622864	0.934296
LDHA	P00338;P00338-3	-0.099695	0.62517	0.934984
B3GNT2	Q9NY97;Q9NY97-2	-0.0711486	0.626777	0.934984
CD109	Q6YHK3	-0.0678761	0.628813	0.934984
DSC1	Q08554;Q08554-2	-0.146431	0.629464	0.934984
CFI	P05156	-0.123102	0.631384	0.935554
PSMA5	P28066	0.0894875	0.633117	0.935845
IL1RAP	Q9NPH3;Q9NPH3-2;Q9NPH3-5	-0.0923372	0.637639	0.940247
MYL9	P24844	-0.166666	0.644336	0.946965
BST1	Q10588	-0.0864718	0.645305	0.946965
CAVIN2	O95810	-0.14988	0.649929	0.949878
P4HB	P07237	-0.0988673	0.650409	0.949878
LTBP1	Q14766	-0.110816	0.652634	0.95014
EEF1A1;EEF1A1P5	P68104;Q5VTE0	0.112086	0.657154	0.95014
PSMA3	P25788;P25788-2	-0.0967001	0.657859	0.95014
MST1	P26927	-0.082862	0.658203	0.95014
PTGDS	P41222	0.0779181	0.663454	0.95014
NCAM2	O15394	0.0895733	0.663637	0.95014
EIF5A	P63241;P63241-2	-0.101322	0.663675	0.95014
CD14	P08571	-0.126768	0.665757	0.95014
GSR	P00390;P00390-2	-0.112951	0.666669	0.95014
RHOC	P08134	-0.1347	0.667858	0.95014
KRT6A	P02538	-0.202015	0.668092	0.95014
CFHR1	Q03591	0.119077	0.669311	0.95014
POSTN	Q15063-5	0.086849	0.671015	0.950345
ANK1	P16157;P16157-10;P16157-12;P16157-14;P16157-16;P16157-3;P16157-5;P16157-8	0.133551	0.673493	0.951642
ADGRF5	Q8IZF2;Q8IZF2-2	0.0677825	0.676284	0.953372
ACE	P12821	0.0815068	0.677976	0.95355
ALDH1A1	P00352	-0.100836	0.680936	0.954931
BCHE	P06276	-0.0624743	0.68287	0.954931
S100A9	P06702	-0.192597	0.684411	0.954931
MSN	P26038	0.0962953	0.68731	0.954931
RECK	O95980	-0.0657439	0.689592	0.954931
ZYX	Q15942	-0.132886	0.69137	0.954931
ALCAM	Q13740;Q13740-2	0.0505738	0.691931	0.954931
LTF	P02788	-0.105496	0.692834	0.954931
PSMB2	P49721	-0.0972979	0.693711	0.954931
FAM3C	Q92520	0.0984317	0.694638	0.954931
ACTC1	P68032	-0.158724	0.705475	0.963794
GANAB	Q14697	0.0688924	0.705736	0.963794
LBP	P18428	0.100977	0.705833	0.963794
PZP	P20742	-0.160326	0.70751	0.963923
FCN3	O75636	0.110256	0.710885	0.966336
S100A8	P05109	-0.189038	0.71427	0.966336
FGFR1	P11362;P11362-2;P11362-20;P11362-8;P11362-9	-0.0659728	0.718285	0.966336
HSP90B1	P14625	0.0789055	0.720114	0.966336
FN1	P02751-1	0.152135	0.722319	0.966336
RDX	P35241;P35241-5	0.0904897	0.723851	0.966336
C3	P01024	0.0511953	0.724153	0.966336
CLTC	Q00610;Q00610-2	0.122577	0.726593	0.966336
ANG	P03950	0.0718753	0.7267	0.966336
C1RL	Q9NZP8	0.0804472	0.728554	0.966336
MEGF9	Q9H1U4	-0.0752286	0.728613	0.966336
PDCD1LG2	Q9BQ51	0.0918984	0.728666	0.966336
F2	P00734	0.113295	0.731364	0.966336
TIMP2	P16035	-0.0870286	0.731496	0.966336
DMTN	Q08495	-0.0840898	0.735561	0.969331
GOT1	P17174	-0.0525111	0.738859	0.969331
CORO1C	Q9ULV4;Q9ULV4-2;Q9ULV4-3	-0.0852289	0.740829	0.969331
COTL1	Q14019	-0.0914318	0.741002	0.969331
FKBP1A	P62942	-0.0818783	0.741815	0.969331
COL1A1	P02452	0.0768328	0.744652	0.969331
OSMR	Q99650;Q99650-2	0.069585	0.744904	0.969331
RARRES2	Q99969	0.0694828	0.74848	0.971907
MEGF10	Q96KG7	-0.0740866	0.751682	0.973775
ICAM1	P05362	0.0537288	0.756492	0.973775
SERPINF1	P36955	0.0413251	0.760424	0.973775
VASP	P50552	-0.100457	0.762493	0.973775
F10	P00742	0.05834	0.763271	0.973775
ECM1	Q16610	-0.0534273	0.764034	0.973775
MRC2	Q9UBG0	0.0462579	0.768063	0.973775
CD59	P13987;P13987-2	-0.0766843	0.77123	0.973775
ATP5F1B	P06576	0.102185	0.771356	0.973775
PRAP1	Q96NZ9	0.0861228	0.772772	0.973775
GSN	P06396	0.0941186	0.774707	0.973775
PDLIM1	O00151	-0.101284	0.774941	0.973775
TYMP	P19971;P19971-2	-0.0612806	0.775342	0.973775
IGFBP7	Q16270;Q16270-2	0.0451324	0.77555	0.973775
ARPC1B	O15143	-0.0762623	0.77646	0.973775
HSPA1A;HSPA1B	P0DMV8;P0DMV9	-0.0607977	0.777807	0.973775
UMOD	P07911;P07911-5	0.0670417	0.778257	0.973775
TGOLN2	O43493;O43493-3;O43493-5;O43493-7	0.053954	0.781021	0.973775
CST3	P01034	0.0527481	0.78364	0.973775
PYGL	P06737;P06737-2	-0.0540929	0.786048	0.973775
F13A1	P00488	-0.0686005	0.790101	0.973775
TKT	P29401;P29401-2	0.053768	0.791165	0.973775
IGFBP3	P17936;P17936-2	-0.046764	0.791285	0.973775
MASP2	O00187	-0.0555633	0.791654	0.973775
HSPA8	P11142	0.0748033	0.791696	0.973775
NECTIN1	Q15223;Q15223-2;Q15223-3	-0.0715201	0.793917	0.973775
LMNB1	P20700	0.0842887	0.795104	0.973775
TXNDC5	Q8NBS9;Q8NBS9-2	0.0540403	0.796727	0.973775
CALR	P27797	-0.0665702	0.797596	0.973775
CSF1R	P07333	0.0441164	0.798759	0.973775
PROS1	P07225	-0.0565878	0.801241	0.973775
HGFAC	Q04756	-0.038082	0.80856	0.973775
MMP2	P08253	0.0450969	0.810778	0.973775
ITIH4	Q14624-2	0.0305583	0.81183	0.973775
OAF	Q86UD1	-0.0583524	0.812568	0.973775
SPARC	P09486	0.0584316	0.813953	0.973775
ANGPTL6	Q8NI99	0.0461213	0.814262	0.973775
RTN4RL2	Q86UN3	0.0506754	0.815241	0.973775
F12	P00748	-0.0339611	0.817738	0.973775
ITIH1	P19827	-0.0563662	0.818518	0.973775
COL6A1	P12109	0.0328567	0.819002	0.973775
PIGR	P01833	-0.0812535	0.820048	0.973775
CFB	P00751	0.0569243	0.823757	0.973775
CFHR3	Q02985;Q02985-2	0.0960191	0.825932	0.973775
TUBA1B	P68363	-0.0784911	0.827903	0.973775
SERPINA11	Q86U17	-0.0499991	0.828697	0.973775
VNN1	O95497	-0.0508117	0.829052	0.973775
ICAM2	P13598	-0.070993	0.829995	0.973775
IGFBP4	P22692	-0.0377633	0.830122	0.973775
TUBB1	Q9H4B7	-0.0923242	0.831055	0.973775
LGALS1	P09382	0.0414291	0.833797	0.973775
ATRN	O75882;O75882-2	-0.0356372	0.834871	0.973775
FAP	Q12884	0.0309087	0.835364	0.973775
GP5	P40197	-0.059042	0.836264	0.973775
SERPINC1	P01008	0.0486802	0.839628	0.975268
LGALS3BP	Q08380	-0.0520736	0.840748	0.975268
BASP1	P80723	0.0407933	0.843112	0.976151
CDH13	P55290;P55290-4	-0.0289916	0.845454	0.977005
HRG	P04196	-0.0412364	0.847798	0.977858
CLU	P10909-6	0.0562963	0.849438	0.977898
CLEC3B	P05452	-0.0684296	0.854211	0.979377
AHSG	P02765	-0.0574899	0.856262	0.979377
ICOSLG	O75144;O75144-2	-0.0364748	0.856427	0.979377
SELP	P16109	-0.0536979	0.859172	0.979377
HSPA5	P11021	-0.0267141	0.859609	0.979377
CAMP	P49913	-0.0694194	0.860372	0.979377
DBH	P09172	0.0853656	0.863674	0.980793
IGFBP2	P18065	-0.0460365	0.864838	0.980793
STAB1	Q9NY15	0.0380157	0.867965	0.981187
LYVE1	Q9Y5Y7	-0.0389906	0.87089	0.981187
THBS1	P07996	0.0489551	0.873294	0.981187
DPP4	P27487	-0.0293476	0.873543	0.981187
F7	P08709;P08709-2	0.0268478	0.875495	0.981187
RAN	P62826	-0.0391756	0.876148	0.981187
APOC3	P02656	-0.0788778	0.876463	0.981187
ROBO4	Q8WZ75;Q8WZ75-2	-0.029352	0.879249	0.981316
SNED1	Q8TER0;Q8TER0-3;Q8TER0-4;Q8TER0-5	-0.0269487	0.879801	0.981316
SBSN	Q6UWP8	-0.0281208	0.886575	0.9853
CDH5	P33151	0.0280355	0.886609	0.9853
BTD	P43251;P43251-2;P43251-3;P43251-4	-0.0343672	0.892217	0.987601
EHD3	Q9NZN3	-0.0350975	0.892676	0.987601
SHBG	P04278	-0.035268	0.89738	0.987601
PSMB8	P28062;P28062-2	0.0299349	0.899414	0.987601
SERPINF2	P08697	0.0222324	0.89956	0.987601
C8B	P07358	-0.0237964	0.900112	0.987601
IGLL1	P15814	0.0581243	0.901765	0.987601
MYL6	P60660-2	-0.0522863	0.905544	0.987601
LUM	P51884	0.0478235	0.908438	0.987601
PECAM1	P16284;P16284-2;P16284-3;P16284-6	0.0301694	0.909518	0.987601
DEFA1;DEFA3	P59665;P59666	-0.0312479	0.911359	0.987601
DSG2	Q14126	-0.0223934	0.913306	0.987601
MMRN2	Q9H8L6	-0.0313817	0.913961	0.987601
COL6A3	P12111	-0.0146831	0.915222	0.987601
CD44	P16070;P16070-10;P16070-11;P16070-12;P16070-13;P16070-14;P16070-15;P16070-16;P16070-17;P16070-18;P16070-3;P16070-4;P16070-5;P16070-6;P16070-7;P16070-8;P16070-9	0.0186057	0.915392	0.987601
VTN	P04004	0.0182238	0.916837	0.987601
LAMP2	P13473;P13473-2;P13473-3	-0.018914	0.917836	0.987601
ANXA1	P04083	-0.0405802	0.919604	0.987601
MERTK	Q12866	0.0190095	0.921242	0.987601
TUBB4B	P68371	-0.0293946	0.924363	0.987601
ITLN1	Q8WWA0	-0.0206836	0.924373	0.987601
APOF	Q13790	-0.0221367	0.92559	0.987601
IGF2	P01344;P01344-2;P01344-3	-0.0224856	0.927041	0.987601
ITIH2	P19823	-0.0332687	0.927599	0.987601
MMP9	P14780	-0.023424	0.934638	0.992012
HABP2	Q14520;Q14520-2	0.0148634	0.936918	0.992012
APOA4	P06727	-0.0427359	0.939268	0.992012
SERPINA4	P29622	0.0230405	0.93996	0.992012
C8G	P07360	0.0125637	0.940001	0.992012
PEBP4	Q96S96	-0.0162906	0.942298	0.992012
ENPEP	Q07075	-0.012421	0.945109	0.992012
MAPRE2	Q15555;Q15555-3;Q15555-4;Q15555-5	-0.0210119	0.949649	0.992012
MMRN1	Q13201	0.0147988	0.950142	0.992012
NOTCH3	Q9UM47	-0.0113928	0.95076	0.992012
ANPEP	P15144	0.0105978	0.951036	0.992012
VASN	Q6EMK4	0.00954737	0.951289	0.992012
EGFR	P00533;P00533-3;P00533-4	-0.00911647	0.95901	0.994516
LRP1	Q07954	0.00959446	0.959251	0.994516
IGFBP6	P24592	-0.0111931	0.9597	0.994516
BLMH	Q13867	0.00785156	0.962579	0.994516
FBLN1	P23142-4	-0.00876934	0.963137	0.994516
APP	P05067;P05067-11;P05067-7;P05067-8;P05067-9	-0.0132829	0.963489	0.994516
KNG1	P01042-2	-0.0174848	0.971708	0.996051
NBL1	P41271;P41271-2	-0.00625082	0.973827	0.996051
ENG	P17813;P17813-2	0.00498725	0.974176	0.996051
MEGF8	Q7Z7M0	-0.00427424	0.976696	0.996051
SAA2	P0DJI9	0.0143192	0.977855	0.996051
GPI	P06744;P06744-2	-0.00668937	0.98227	0.996051
ALDOB	P05062	0.00787494	0.983302	0.996051
TUBA4A	P68366;P68366-2	-0.00919822	0.98411	0.996051
MPO	P05164;P05164-2;P05164-3	0.00601895	0.984197	0.996051
HSP90AA1	P07900;P07900-2	0.00517918	0.985459	0.996051
CHI3L1	P36222	0.00733091	0.985514	0.996051
PDIA4	P13667	0.00287503	0.987616	0.996051
CD36	P16671;P16671-2	0.00620713	0.988035	0.996051
KRT10	P13645	0.00501299	0.990584	0.996051
KRT2	P35908	0.00357321	0.991198	0.996051
ANXA6	P08133	0.00364888	0.991775	0.996051
ITGB1	P05556	0.0017568	0.99278	0.996051
CCN5	O76076	-0.00177335	0.994812	0.996448
PSMA1	P25786;P25786-2	-0.000196631	0.999142	0.999142
