# Supplementary material for: HIV-2 mediated effects on target and bystander cells induce plasma proteome remodeling
Source: iScience. 2024 Feb 28;27(4):109344. doi: 10.1016/j.isci.2024.109344 (PMC10945182; doi:10.1016/j.isci.2024.109344)
Supplement: Table S5. Comparison of plasma protein levels between viremic PLWH (PLWH1 and PLWH2) to aviremic PLWH2, related to Figures 1 and S1 [file mmc6.xlsx]

## Sheet: Sheet 1
UniProtKB name	Gene name	logFC	P.Value	adj.P.Val
Q93063;Q93063-2;Q93063-3	EXT2	0.821114	6.1128e-05	0.0361854
P61769	B2M	0.804323	0.000119373	0.0361854
Q9NZK5	ADA2	1.0507	0.000142229	0.0361854
P13796	LCP1	0.679583	0.000166179	0.0361854
P23381	WARS1	0.754173	0.00119867	0.12732
P19320	VCAM1	0.793182	0.00130283	0.12732
P08571	CD14	0.851692	0.00138496	0.12732
O75636	FCN3	0.784118	0.00152435	0.12732
Q8NBJ4;Q8NBJ4-2	GOLM1	1.02965	0.00159423	0.12732
P20062	TCN2	0.771698	0.00160343	0.12732
P01889	HLA-B	0.708927	0.00160794	0.12732
P04180	LCAT	0.717317	0.00209372	0.134123
Q9UEW3;Q9UEW3-2	MARCO	1.05326	0.00213507	0.134123
Q8N6C8;Q8N6C8-3	LILRA3	1.04506	0.00215583	0.134123
P35590	TIE1	0.727632	0.00255674	0.134824
P28799	GRN	0.715956	0.00287471	0.134824
P48740	MASP1	0.608813	0.00290792	0.134824
Q8IYS5;Q8IYS5-2;Q8IYS5-3;Q8IYS5-4;Q8IYS5-5;Q8IYS5-6;Q8IYS5-7	OSCAR	0.729216	0.00320163	0.134824
P09871	C1S	0.62633	0.00322473	0.134824
P05062	ALDOB	1.07152	0.00354903	0.134824
Q86VB7;Q86VB7-2;Q86VB7-3	CD163	0.864511	0.00376769	0.134824
P13598	ICAM2	0.633695	0.00377467	0.134824
P02745	C1QA	0.657583	0.00395586	0.134824
P50991	CCT4	-0.810121	0.00397148	0.134824
Q9NYL9	TMOD3	-0.788441	0.00401863	0.134824
P15085	CPA1	1.08052	0.00410785	0.134824
O14950;P19105	MYL12B	-1.01677	0.0041794	0.134824
Q96HC4	PDLIM5	-0.519899	0.00473466	0.144641
P02746	C1QB	0.59044	0.00481583	0.144641
P04278	SHBG	0.815117	0.00504409	0.145399
P11597	CETP	0.739956	0.00517492	0.145399
P31939;P31939-2	ATIC	-0.58669	0.00590908	0.152597
O00187	MASP2	0.669161	0.00592547	0.152597
P08514	ITGA2B	-0.920943	0.00637697	0.152597
P05451	REG1A	0.88322	0.00641376	0.152597
P51149	RAB7A	-0.616134	0.00658788	0.152597
Q7Z7M8	B3GNT8	0.616028	0.00667061	0.152597
Q9NZP8	C1RL	0.545395	0.00675736	0.152597
Q86YW5	TREML1	-0.809992	0.00703249	0.152597
P06576	ATP5F1B	-0.8581	0.00713236	0.152597
P48740-2	MASP1	0.538109	0.00718312	0.152597
Q8NBP7	PCSK9	0.520704	0.00770714	0.158106
Q9P0L0;Q9P0L0-2	VAPA	-0.591343	0.00780546	0.158106
Q14314	FGL2	0.786104	0.00802355	0.15883
P40926	MDH2	-0.721832	0.00838547	0.160189
P00736	C1R	0.576832	0.00920781	0.160189
P49721	PSMB2	0.542162	0.00921707	0.160189
O75368	SH3BGRL	-0.680521	0.00926839	0.160189
P21333;P21333-2	FLNA	-0.823325	0.00944865	0.160189
P05019;P05019-2;P05019-3;P05019-4	IGF1	0.822231	0.00967898	0.160189
P25705	ATP5F1A	-0.780172	0.00972772	0.160189
P32942	ICAM3	0.642874	0.00987397	0.160189
P00352	ALDH1A1	0.52796	0.0100682	0.160189
O00139;O00139-1;O00139-2;O00139-4;O00139-5	KIF2A	-0.533737	0.0101946	0.160189
Q08830	FGL1	1.11781	0.0103411	0.160189
P13716	ALAD	-0.622336	0.0108536	0.160189
P61626	LYZ	0.58172	0.0112919	0.160189
P13727	PRG2	0.708628	0.0113105	0.160189
P12814	ACTN1	-0.802933	0.011423	0.160189
P25788;P25788-2	PSMA3	0.455246	0.0117276	0.160189
P30405	PPIF	-1.08623	0.0117288	0.160189
P35916;P35916-1	FLT4	0.48535	0.0117536	0.160189
Q12866	MERTK	0.672572	0.0118752	0.160189
P04746	AMY2A	0.79759	0.0119319	0.160189
Q15485	FCN2	0.669789	0.0120796	0.160189
P35579	MYH9	-0.650769	0.0122166	0.160189
Q9UMX5	NENF	-0.48185	0.0123222	0.160189
P07339	CTSD	0.678591	0.0138443	0.177329
P36871	PGM1	-0.507349	0.0140528	0.177392
P02748	C9	0.65208	0.0145319	0.180818
Q9UGM5	FETUB	0.507258	0.0147958	0.181509
P30085;P30085-3	CMPK1	-0.669083	0.0155691	0.186238
P60660-2	MYL6	-0.838096	0.0156089	0.186238
Q9H299	SH3BGRL3	-0.732819	0.0163769	0.189841
Q08380	LGALS3BP	0.751891	0.0164372	0.189841
Q99972	MYOC	0.776551	0.0165648	0.189841
P46109	CRKL	-0.720526	0.0169016	0.191186
P23229;P23229-2;P23229-3;P23229-4;P23229-5;P23229-6;P23229-9	ITGA6	-0.546713	0.0173489	0.193576
P00488	F13A1	-0.36302	0.0175574	0.193576
P07203	GPX1	-0.721512	0.0178765	0.194631
O00161;O00161-2	SNAP23	-0.611754	0.0181728	0.194681
O95445	APOM	0.896339	0.0183838	0.194681
P59998;P59998-3	ARPC4	-0.726767	0.0187373	0.194681
P30048;P30048-2	PRDX3	-0.664348	0.0194291	0.194681
Q9Y5C1	ANGPTL3	0.568392	0.0195517	0.194681
P35232	PHB1	-0.593746	0.0198327	0.194681
P02747	C1QC	0.47977	0.020334	0.194681
P31150	GDI1	-0.50484	0.0203839	0.194681
P38646	HSPA9	-0.570326	0.0204568	0.194681
P61604	HSPE1	-0.734849	0.0207232	0.194681
Q8NI99	ANGPTL6	0.516832	0.0211142	0.194681
P30040	ERP29	-0.67296	0.0211783	0.194681
Q9NZT1	CALML5	-0.905657	0.0211839	0.194681
O00584	RNASET2	0.541372	0.0212041	0.194681
P02042	HBD	0.685734	0.0212862	0.194681
P02655	APOC2	0.722708	0.0214574	0.194681
Q9BXR6	CFHR5	0.633167	0.0217985	0.195468
P24534	EEF1B2	-0.715814	0.0227635	0.195468
Q15907	RAB11B	-0.703989	0.0230172	0.195468
P58546	MTPN	-0.65349	0.0230932	0.195468
P09486	SPARC	-0.53694	0.0232962	0.195468
Q15833;Q15833-2;Q15833-3	STXBP2	-0.547275	0.0233457	0.195468
P25774;P25774-2	CTSS	0.538279	0.023392	0.195468
Q12907	LMAN2	0.518296	0.0234835	0.195468
Q8N149;Q8N149-2;Q8N149-3;Q8N149-4	LILRA2	0.608511	0.0235639	0.195468
P09493-5	TPM1	-0.731181	0.0242423	0.196746
Q9NPR2;Q9NPR2-2	SEMA4B	0.459532	0.0245462	0.196746
P03950	ANG	0.579181	0.0249185	0.196746
P0DP23;P0DP24;P0DP25	CALM1	-0.571546	0.0251137	0.196746
P09493-3	TPM1	-0.717133	0.0252892	0.196746
P09211	GSTP1	-0.602772	0.0253729	0.196746
P60709	ACTB	-0.68872	0.0255165	0.196746
P11142	HSPA8	-0.548281	0.025525	0.196746
P99999	CYCS	-0.47661	0.0257754	0.196933
Q16643	DBN1	-0.567066	0.0261594	0.198129
P68366;P68366-2	TUBA4A	-0.700936	0.0264506	0.198607
P27918	CFP	0.597776	0.0267468	0.199115
P51606	RENBP	-0.694841	0.0275793	0.203572
P07195	LDHB	-0.303508	0.0285325	0.206473
P09496-2	CLTA	-0.679242	0.0287372	0.206473
P28482	MAPK1	-0.568689	0.0288294	0.206473
O75563	SKAP2	-0.547066	0.0289205	0.206473
P42785	PRCP	0.43787	0.0293261	0.207232
Q16706	MAN2A1	0.379984	0.0296684	0.207232
P19652	ORM2	0.648046	0.0297406	0.207232
Q9UMY4;Q9UMY4-1	SNX12	-0.390562	0.0303059	0.209496
P67936	TPM4	-0.692048	0.0317015	0.216991
Q96RD9;Q96RD9-3	FCRL5	0.545242	0.0318884	0.216991
P49720	PSMB3	0.507907	0.03311	0.217918
O60462;O60462-2;O60462-3;O60462-4;O60462-5	NRP2	0.464772	0.033305	0.217918
P55072	VCP	-0.465753	0.0337001	0.217918
P46531	NOTCH1	0.443649	0.0338446	0.217918
P07358	C8B	0.547368	0.0341967	0.217918
Q13642-1;Q13642-4;Q13642-5	FHL1	-0.551703	0.0343504	0.217918
Q9HDC9	APMAP	0.641662	0.0346208	0.217918
P60981;P60981-2	DSTN	-0.531481	0.0349402	0.217918
P08575;P08575-10;P08575-4;P08575-5;P08575-6;P08575-7;P08575-8;P08575-9	PTPRC	0.447768	0.0352403	0.217918
Q00610;Q00610-2	CLTC	-0.312993	0.0353692	0.217918
P78509;P78509-2;P78509-3	RELN	0.541398	0.0354052	0.217918
Q9UJJ9	GNPTG	0.557709	0.0359445	0.217918
P24844	MYL9	-0.80327	0.0362158	0.217918
P33908	MAN1A1	0.423436	0.0365152	0.217918
Q8TER0;Q8TER0-3;Q8TER0-4;Q8TER0-5	SNED1	0.441798	0.036602	0.217918
Q02818	NUCB1	0.403087	0.0368541	0.217918
P00739	HPR	0.657829	0.0372191	0.217918
P62328	TMSB4X	-0.718088	0.0373356	0.217918
Q06033;Q06033-2	ITIH3	0.56253	0.0375802	0.217918
Q14520;Q14520-2	HABP2	0.505617	0.0380339	0.217918
P0DJI9	SAA2	1.4075	0.0384178	0.217918
P04040	CAT	0.389869	0.0384496	0.217918
P04179;P04179-4	SOD2	-0.426509	0.0385328	0.217918
Q01813	PFKP	-0.560512	0.0386888	0.217918
P20618	PSMB1	0.48482	0.0389341	0.217918
O15117-2;O15117-3	FYB1	-0.474373	0.0390149	0.217918
O00194	RAB27B	-0.52491	0.0395703	0.217918
Q9ULV4;Q9ULV4-2;Q9ULV4-3	CORO1C	-0.45373	0.0396524	0.217918
P17301	ITGA2	-0.501586	0.0399853	0.217918
P01034	CST3	0.46873	0.0401709	0.217918
P00748	F12	0.443041	0.0401726	0.217918
P02750	LRG1	0.572921	0.0403684	0.217918
Q13201	MMRN1	-0.486458	0.0404662	0.217918
P01137	TGFB1	-0.488985	0.0408867	0.217918
Q9HBI1-3	PARVB	-0.590536	0.0410752	0.217918
O75083	WDR1	-0.53415	0.0413587	0.217918
P20340;P20340-2	RAB6A	-0.448312	0.041439	0.217918
P55786	NPEPPS	-0.456802	0.041532	0.217918
P62258	YWHAE	-0.546183	0.0419888	0.217974
P06681	C2	0.400322	0.0420431	0.217974
Q01459	CTBS	0.421035	0.0425218	0.219151
P63104	YWHAZ	-0.570966	0.0437517	0.224163
Q9HCN6;Q9HCN6-2	GP6	-0.388039	0.0441016	0.224388
P20851;P20851-2	C4BPB	0.427396	0.0443108	0.224388
Q0ZGT2;Q0ZGT2-4	NEXN	-0.610312	0.0448549	0.225594
P18065	IGFBP2	0.665962	0.0455181	0.225594
P00558	PGK1	-0.428644	0.0456239	0.225594
P41240	CSK	-0.491476	0.0458804	0.225594
P61160	ACTR2	-0.608729	0.0460662	0.225594
P18206;P18206-2	VCL	-0.538218	0.0461031	0.225594
Q15365	PCBP1	-0.434741	0.0471742	0.227034
P49407-2	ARRB1	-0.358513	0.0473424	0.227034
P48735	IDH2	-0.568681	0.0479453	0.227034
O75390	CS	-0.595659	0.0480849	0.227034
P12259	F5	0.393517	0.0482834	0.227034
P11766	ADH5	-0.38237	0.0488079	0.227034
P61158	ACTR3	-0.546378	0.0488614	0.227034
P24593	IGFBP5	0.451211	0.0489029	0.227034
P04439	HLA-A	0.575911	0.0492823	0.227034
P62993	GRB2	-0.557608	0.0493352	0.227034
P27797	CALR	-0.442506	0.0495126	0.227034
P06753-2	TPM3	-0.580019	0.0498628	0.227034
P31946;P31946-2	YWHAB	-0.478917	0.0500139	0.227034
P25787	PSMA2	0.371751	0.0503283	0.227034
P04004	VTN	0.424771	0.0503419	0.227034
P68032	ACTC1	-0.783358	0.0505679	0.227034
P21291	CSRP1	-0.490565	0.050895	0.227331
P07357	C8A	0.42244	0.0514679	0.227697
P60900	PSMA6	0.368365	0.0516899	0.227697
P07996	THBS1	-0.509167	0.0517613	0.227697
P00747	PLG	0.349972	0.0523288	0.229037
P18428	LBP	0.796512	0.0534705	0.232864
O43639	NCK2	-0.417044	0.0541782	0.234772
O43707	ACTN4	-0.511114	0.054749	0.235414
P30101	PDIA3	-0.443972	0.0549151	0.235414
Q9UK55	SERPINA10	0.409205	0.0555935	0.235414
P43487;P43487-2	RANBP1	-0.34948	0.0559237	0.235414
P09668	CTSH	0.499044	0.0559364	0.235414
P50990;P50990-2	CCT8	-0.362198	0.0563148	0.235414
Q96S96	PEBP4	0.42855	0.0569648	0.235414
Q9Y608;Q9Y608-4	LRRFIP2	-0.391462	0.0571711	0.235414
Q9NR12	PDLIM7	-0.492155	0.0575045	0.235414
P00492	HPRT1	0.45092	0.0576152	0.235414
P52565	ARHGDIA	-0.522995	0.0576672	0.235414
Q9BR76	CORO1B	-0.447359	0.0577972	0.235414
P09493-6	TPM1	-0.741395	0.05784	0.235414
Q9UQ80	PA2G4	-0.341613	0.0584766	0.235677
P23142-4	FBLN1	0.454239	0.058898	0.235677
P13667	PDIA4	-0.36342	0.0589377	0.235677
P48059	LIMS1	-0.53358	0.0589869	0.235677
O00391	QSOX1	0.422932	0.059882	0.236344
P00450	CP	0.380482	0.0599192	0.236344
Q9NY97;Q9NY97-2	B3GNT2	0.405411	0.0599679	0.236344
P17174	GOT1	0.325952	0.0611847	0.240054
P08697	SERPINF2	0.395553	0.0621072	0.241509
Q92686	NRGN	-0.682758	0.0621469	0.241509
P07360	C8G	0.471427	0.0623876	0.241509
P05067;P05067-11;P05067-7;P05067-8;P05067-9	APP	-0.410022	0.0633001	0.242371
P11021	HSPA5	-0.310496	0.0635638	0.242371
O75326	SEMA7A	0.532927	0.0639279	0.242371
P35542	SAA4	0.545006	0.0641137	0.242371
P52566	ARHGDIB	-0.400823	0.0644545	0.242371
Q9UJC5	SH3BGRL2	-0.687007	0.0644852	0.242371
Q562R1	ACTBL2	-0.776926	0.064558	0.242371
P54727	RAD23B	-0.43757	0.0657299	0.245069
Q01518	CAP1	-0.466328	0.065922	0.245069
Q27J81;Q27J81-2	INF2	-0.413562	0.0662659	0.245069
P05106	ITGB3	-0.577575	0.0664022	0.245069
Q8WWZ8	OIT3	0.431658	0.0672923	0.247306
P08567	PLEK	-0.569044	0.0685284	0.250791
P29144	TPP2	-0.36356	0.0690802	0.251753
P25786;P25786-2	PSMA1	0.302334	0.0700432	0.253579
Q9Y5Y7	LYVE1	-0.477876	0.0701637	0.253579
Q3ZCW2	LGALSL	-0.473239	0.0720973	0.259491
P50453	SERPINB9	-0.45515	0.0728914	0.260643
P62805	H4C1	-0.522757	0.0733836	0.260643
P11216	PYGB	-0.469473	0.073591	0.260643
P02753	RBP4	0.463726	0.0746511	0.260643
P04066	FUCA1	0.445733	0.0746634	0.260643
P08833	IGFBP1	0.703268	0.0751292	0.260643
O95479;O95479-2	H6PD	0.421992	0.0756651	0.260643
P61088	UBE2N	-0.353237	0.0758738	0.260643
P60763;P63000;P63000-2	RAC3	-0.499642	0.0764	0.260643
Q16394	EXT1	0.38761	0.0765324	0.260643
Q9UBW5	BIN2	-0.510707	0.0765395	0.260643
P59665;P59666	DEFA1	0.443632	0.0766532	0.260643
P40197	GP5	-0.364474	0.0769569	0.260643
P54289	CACNA2D1	-0.382152	0.0769898	0.260643
P02774;P02774-3	GC	0.356009	0.0772215	0.260643
Q14766	LTBP1	-0.434888	0.07746	0.260643
P47756-2	CAPZB	-0.510598	0.0787687	0.260643
P26641;P26641-2	EEF1G	-0.388596	0.0787807	0.260643
O75791	GRAP2	-0.378098	0.0788094	0.260643
Q9Y490	TLN1	-0.542502	0.0789578	0.260643
Q5JSH3	WDR44	-0.329585	0.0795346	0.260643
P00742	F10	0.370469	0.0796876	0.260643
P47755	CAPZA2	-0.505542	0.0799048	0.260643
Q9HBR0	SLC38A10	0.435746	0.0800312	0.260643
P05156	CFI	0.358295	0.0804642	0.260643
Q9H4B7	TUBB1	-0.535816	0.0804915	0.260643
P04406	GAPDH	-0.433148	0.0805123	0.260643
P05155;P05155-2;P05155-3	SERPING1	0.352821	0.0807963	0.260643
Q13813;Q13813-2;Q13813-3	SPTAN1	-0.319251	0.081398	0.260769
P22692	IGFBP4	0.392468	0.0814343	0.260769
O00299	CLIC1	-0.43012	0.0827422	0.263987
O00151	PDLIM1	-0.542612	0.0837847	0.266337
P20023-3;P20023-4	CR2	0.471536	0.0842934	0.266968
Q9UDY2;Q9UDY2-3;Q9UDY2-7	TJP2	-0.297247	0.0848499	0.266968
P10599	TXN	-0.355893	0.0849026	0.266968
Q86WI1	PKHD1L1	-0.470695	0.085793	0.268798
Q16270;Q16270-2	IGFBP7	0.374445	0.0864961	0.2689
P06733	ENO1	-0.435855	0.0866964	0.2689
Q15404	RSU1	-0.500532	0.086752	0.2689
O15204;O15204-2	ADAMDEC1	0.400335	0.0871199	0.269083
P0C0L4	C4A	0.464663	0.0885162	0.27243
Q7L576	CYFIP1	-0.399304	0.0890466	0.2729
P12830	CDH1	0.382108	0.0894504	0.2729
P01033	TIMP1	0.376544	0.089609	0.2729
P03952	KLKB1	0.382244	0.0902132	0.273783
Q6XQN6;Q6XQN6-3	NAPRT	-0.441222	0.0913075	0.276142
P10153	RNASE2	0.546472	0.0917565	0.276539
Q86U17	SERPINA11	0.435455	0.0922278	0.277001
P28066	PSMA5	0.316481	0.092677	0.277394
P02743	APCS	0.659912	0.093047	0.277548
Q9H4G4	GLIPR2	0.329918	0.093635	0.278348
O15143	ARPC1B	-0.434062	0.0939995	0.278482
P50502	ST13	-0.323241	0.0961506	0.281685
P23528	CFL1	-0.479885	0.0963074	0.281685
O15144	ARPC2	-0.427235	0.0963445	0.281685
P23368	ME2	-0.406174	0.0963746	0.281685
P00441	SOD1	-0.317136	0.0977387	0.284717
Q14141;Q14141-2;Q14141-4	SEPTIN6	-0.385578	0.0988863	0.285976
P16109	SELP	-0.367289	0.0990822	0.285976
Q9UNW1	MINPP1	0.38071	0.0994281	0.285976
Q9UBC2;Q9UBC2-2;Q9UBC2-3;Q9UBC2-4	EPS15L1	-0.346715	0.099484	0.285976
P23284	PPIB	-0.438966	0.100011	0.286546
P04003	C4BPA	0.362377	0.100633	0.286633
Q13418	ILK	-0.508213	0.1007	0.286633
P08709;P08709-2	F7	0.442893	0.101249	0.287256
P02775	PPBP	-0.457847	0.102103	0.287838
Q4LDE5	SVEP1	0.517079	0.102299	0.287838
Q16627;Q16627-2	CCL14	0.461172	0.102719	0.287838
P68363	TUBA1B	-0.4652	0.103132	0.287838
O43852;O43852-3	CALU	-0.380165	0.10344	0.287838
Q8TEA8	DTD1	-0.438112	0.103688	0.287838
P19367;P19367-2;P19367-3;P19367-4	HK1	-0.377865	0.103767	0.287838
Q99969	RARRES2	0.402104	0.104143	0.287962
P62942	FKBP1A	-0.381692	0.10534	0.290352
P09960	LTA4H	0.297355	0.107098	0.29386
Q99497	PARK7	-0.371297	0.107287	0.29386
Q92520	FAM3C	0.342402	0.108161	0.295322
P40925;P40925-3	MDH1	-0.280608	0.10912	0.297012
P10645	CHGA	0.459694	0.109882	0.297938
P55056	APOC4	0.634543	0.110484	0.297938
P54819;P54819-2	AK2	-0.380555	0.110487	0.297938
Q6IBS0	TWF2	-0.335515	0.110863	0.298031
P0DJI8	SAA1	1.36077	0.111536	0.298917
O43396	TXNL1	-0.389485	0.112626	0.300911
P14151;P14151-2	SELL	0.353073	0.113477	0.302259
Q9P232	CNTN3	-0.412446	0.114837	0.304949
P17936;P17936-2	IGFBP3	0.379543	0.115217	0.305027
P07998	RNASE1	0.434539	0.11849	0.312358
O14791;O14791-2	APOL1	0.426721	0.118703	0.312358
P15169	CPN1	0.347603	0.119636	0.313864
Q9Y279;Q9Y279-2	VSIG4	0.547812	0.120699	0.315701
P27348	YWHAQ	-0.381143	0.123267	0.320746
P02788	LTF	-0.295179	0.123364	0.320746
P50225	SULT1A1	-0.40597	0.124919	0.323822
P68402	PAFAH1B2	-0.368916	0.126751	0.326881
P05546	SERPIND1	0.404874	0.126849	0.326881
P00451	F8	0.37806	0.12876	0.330827
P10124	SRGN	-0.439217	0.130409	0.334076
P30740	SERPINB1	-0.295563	0.131359	0.334313
P15531;P15531-2	NME1	-0.318466	0.131408	0.334313
P53396;P53396-2;P53396-3	ACLY	-0.281429	0.131804	0.334313
P22061;P22061-2	PCMT1	-0.320309	0.132037	0.334313
Q13867	BLMH	0.191812	0.132503	0.334522
Q16181;Q16181-2	SEPTIN7	-0.309608	0.133105	0.33507
P50552	VASP	-0.375169	0.134406	0.3367
O94919	ENDOD1	-0.335146	0.134525	0.3367
Q14644;Q14644-2	RASA3	-0.319003	0.136094	0.33965
P01833	PIGR	0.6142	0.136822	0.340492
P80108	GPLD1	0.392268	0.137567	0.341076
P07333	CSF1R	0.38268	0.13784	0.341076
P51452;P51452-2	DUSP3	-0.49304	0.138552	0.341866
Q05682-4;Q05682-5	CALD1	-0.406631	0.138992	0.341906
O95445-2	APOM	0.344802	0.139353	0.341906
Q16698;Q16698-2	DECR1	-0.271825	0.139884	0.342245
P61981	YWHAG	-0.311279	0.141307	0.344677
P07951	TPM2	-0.47337	0.14167	0.344677
Q96HD1;Q96HD1-2	CRELD1	0.456138	0.14331	0.346754
Q16555;Q16555-2	DPYSL2	-0.261949	0.143604	0.346754
P68871	HBB	0.429698	0.143718	0.346754
P04070;P04070-2	PROC	0.391111	0.144785	0.348363
P19021;P19021-2;P19021-3;P19021-4;P19021-5;P19021-6	PAM	0.43694	0.14527	0.348569
P0DMV8;P0DMV9	HSPA1A	-0.30328	0.146073	0.348826
P62136;P62136-2	PPP1CA	-0.31596	0.14626	0.348826
P22314;P22314-2	UBA1	-0.279155	0.146579	0.348826
Q15555;Q15555-3;Q15555-4;Q15555-5	MAPRE2	-0.350741	0.147718	0.350579
P31948;P31948-2	STIP1	-0.301868	0.14826	0.35091
P12931;P12931-2;P12931-3	SRC	-0.383067	0.150106	0.354315
P28062;P28062-2	PSMB8	0.284749	0.150553	0.354409
P37802;P37802-2	TAGLN2	-0.39583	0.151098	0.354734
Q9NY65	TUBA8	-0.447896	0.155436	0.363936
Q15746;Q15746-11;Q15746-2;Q15746-3;Q15746-4;Q15746-6;Q15746-7;Q15746-9	MYLK	-0.349126	0.156966	0.363979
O00429;O00429-3;O00429-6	DNM1L	-0.328876	0.157276	0.363979
P49591	SARS1	-0.339468	0.157489	0.363979
Q14247;Q14247-2;Q14247-3	CTTN	-0.427724	0.157529	0.363979
P13671	C6	0.330787	0.157543	0.363979
Q86UX7;Q86UX7-2	FERMT3	-0.456008	0.159897	0.367035
Q15691	MAPRE1	-0.340274	0.160059	0.367035
Q99941;Q99941-2	ATF6B	0.448211	0.16013	0.367035
Q9H0U4	RAB1B	-0.323064	0.162319	0.371075
Q9BTY2	FUCA2	0.342708	0.16454	0.3749
O95810	CAVIN2	-0.417986	0.165808	0.3749
Q92619	ARHGAP45	-0.316571	0.166114	0.3749
Q15019;Q15019-2;Q15019-3	SEPTIN2	-0.339897	0.167666	0.3749
O43866	CD5L	0.43158	0.167934	0.3749
P02765	AHSG	0.2884	0.16794	0.3749
P14314;P14314-2	PRKCSH	-0.236436	0.168185	0.3749
P26447	S100A4	-0.317466	0.168215	0.3749
Q04917	YWHAH	-0.376067	0.168556	0.3749
Q14847	LASP1	-0.340554	0.168578	0.3749
P30046	DDT	0.231036	0.169358	0.3749
P14324;P14324-2	FDPS	-0.317974	0.170149	0.3749
P48426;P48426-2	PIP4K2A	-0.316111	0.170883	0.3749
P03973	SLPI	0.299929	0.170905	0.3749
Q04756	HGFAC	0.340759	0.171863	0.3749
Q6P179;Q6P179-3	ERAP2	0.401589	0.172568	0.3749
P16930	FAH	0.267682	0.172953	0.3749
P02656	APOC3	0.591	0.173703	0.3749
P10721;P10721-2	KIT	-0.274916	0.173762	0.3749
P19022;P19022-2	CDH2	0.343908	0.174284	0.3749
P29401;P29401-2	TKT	0.209918	0.174566	0.3749
P10909-6	CLU	0.30473	0.1747	0.3749
P10720	PF4V1	-0.408995	0.174883	0.3749
P63208	SKP1	-0.258223	0.17492	0.3749
P41222	PTGDS	0.351141	0.174994	0.3749
O15145	ARPC3	-0.311072	0.175183	0.3749
P00568	AK1	-0.268309	0.176698	0.376614
Q92820	GGH	0.318691	0.177858	0.376614
P07225	PROS1	0.281993	0.178101	0.376614
O15511	ARPC5	-0.447216	0.178495	0.376614
P00740	F9	0.311524	0.178989	0.376614
P01042-2	KNG1	0.301436	0.179276	0.376614
P07359	GP1BA	-0.197434	0.179406	0.376614
P01008	SERPINC1	0.257585	0.179711	0.376614
P08253	MMP2	0.32458	0.179876	0.376614
P00751	CFB	0.28538	0.180854	0.377754
P23142	FBLN1	0.329954	0.181414	0.378018
P08185	SERPINA6	0.270279	0.18219	0.378039
P68371	TUBB4B	-0.406883	0.182292	0.378039
P05543	SERPINA7	0.290852	0.184204	0.380925
P63241;P63241-2	EIF5A	-0.347453	0.184831	0.380925
P55957;P55957-2	BID	-0.289103	0.184996	0.380925
P02741	CRP	0.89795	0.18751	0.384595
P39060;P39060-1;P39060-2	COL18A1	0.287535	0.187661	0.384595
P36980;P36980-2	CFHR2	0.350042	0.189725	0.387865
P07237	P4HB	-0.261373	0.190668	0.387865
Q96CN7	ISOC1	-0.291358	0.190712	0.387865
P05109	S100A8	0.523788	0.191038	0.387865
Q13404;Q13404-1;Q13404-2;Q13404-7;Q13404-8	UBE2V1	-0.372965	0.19222	0.389346
Q13093	PLA2G7	0.342969	0.193766	0.389346
P05362	ICAM1	0.367264	0.193825	0.389346
Q9UL46	PSME2	0.248805	0.195096	0.389346
Q92954-6	PRG4	0.338219	0.195125	0.389346
P10643	C7	0.345571	0.195369	0.389346
Q96PD5	PGLYRP2	0.304522	0.195514	0.389346
P62937	PPIA	-0.346277	0.19571	0.389346
O14818	PSMA7	0.273494	0.195791	0.389346
Q9UNZ2;Q9UNZ2-5	NSFL1C	-0.213218	0.198658	0.394148
P08758	ANXA5	-0.329369	0.199622	0.39516
O15031	PLXNB2	0.239078	0.200278	0.395561
Q9UJU6	DBNL	-0.282886	0.203456	0.40017
P52209;P52209-2	PGD	-0.261352	0.203589	0.40017
Q15084;Q15084-2;Q15084-3;Q15084-4;Q15084-5	PDIA6	-0.303018	0.20438	0.40017
Q86TH1	ADAMTSL2	0.343782	0.20532	0.40017
P55058	PLTP	0.266121	0.205626	0.40017
P08238	HSP90AB1	-0.281512	0.205719	0.40017
Q9Y646	CPQ	0.34615	0.205828	0.40017
P0C0L5	C4B	0.287573	0.207218	0.401222
P49913	CAMP	0.39156	0.207325	0.401222
P16671;P16671-2	CD36	-0.471427	0.207801	0.401222
Q9Y6C2	EMILIN1	-0.253197	0.208212	0.401222
P06702	S100A9	0.484543	0.209952	0.403683
A1L4H1	SSC5D	0.31028	0.211528	0.40369
P35241;P35241-5	RDX	-0.253862	0.211694	0.40369
P55145	MANF	-0.383018	0.212178	0.40369
P80723	BASP1	0.285375	0.213557	0.40369
P19971;P19971-2	TYMP	0.264869	0.213602	0.40369
P04217-2	A1BG	0.302729	0.213651	0.40369
Q13103	SPP2	0.326699	0.213715	0.40369
Q9H4A9	DPEP2	0.269832	0.214391	0.40369
P67936-2	TPM4	-0.413036	0.214632	0.40369
P02649	APOE	0.374818	0.215011	0.40369
P03951	F11	0.2638	0.215231	0.40369
P68036;P68036-2;P68036-3	UBE2L3	-0.325482	0.215517	0.40369
Q8IZF2;Q8IZF2-2	ADGRF5	0.26435	0.218266	0.407536
P33151	CDH5	0.30472	0.218507	0.407536
Q16853	AOC3	0.273509	0.219341	0.408218
P01042	KNG1	0.229775	0.222077	0.412429
P50395	GDI2	-0.207867	0.222996	0.413254
P16035	TIMP2	0.264022	0.225592	0.416224
P35858;P35858-2	IGFALS	0.355036	0.22591	0.416224
P32119	PRDX2	0.338511	0.226032	0.416224
P33241	LSP1	0.334882	0.227564	0.418161
Q99784;Q99784-3;Q99784-5	OLFM1	-0.27144	0.228669	0.418618
P07451	CA3	0.39492	0.228854	0.418618
P61020;P61020-2	RAB5B	-0.286138	0.229255	0.418618
P04264	KRT1	0.555487	0.23115	0.421197
P01130;P01130-3;P01130-4;P01130-5;P01130-6	LDLR	0.329182	0.23362	0.424808
P10586;P10586-2	PTPRF	0.261524	0.234817	0.425893
P04114	APOB	0.287664	0.235195	0.425893
P02654	APOC1	0.40903	0.237306	0.428825
P28072	PSMB6	0.281295	0.239326	0.43158
O75347	TBCA	-0.251617	0.240511	0.432821
Q96IY4	CPB2	0.246781	0.242994	0.435632
P13501	CCL5	-0.405218	0.243652	0.435632
P78324;P78324-2;P78324-4	SIRPA	0.283626	0.243719	0.435632
P80188	LCN2	0.242937	0.244074	0.435632
Q86SQ4;Q86SQ4-2;Q86SQ4-3;Q86SQ4-4	ADGRG6	0.251026	0.247873	0.441507
P10809	HSPD1	-0.24555	0.25054	0.445347
P14618	PKM	-0.304771	0.252686	0.448247
P69891	HBG1	0.310284	0.25324	0.448317
P07108;P07108-2;P07108-3;P07108-4;P07108-5	DBI	-0.279509	0.254608	0.449825
Q9UBP4	DKK3	0.279431	0.25827	0.45537
P07951-2	TPM2	-0.442526	0.260389	0.45583
Q9H1U4	MEGF9	0.260521	0.260511	0.45583
P04075	ALDOA	-0.239346	0.260819	0.45583
P02652	APOA2	0.272688	0.261011	0.45583
Q13094	LCP2	-0.309766	0.261147	0.45583
Q13822;Q13822-3	ENPP2	0.28009	0.262898	0.457969
Q9UNN8	PROCR	0.332115	0.265176	0.461015
P26885	FKBP2	-0.257731	0.266745	0.462478
Q14697	GANAB	-0.183941	0.26708	0.462478
P02760	AMBP	0.214009	0.268526	0.463501
Q9Y4L1	HYOU1	0.160963	0.268735	0.463501
Q9BWP8;Q9BWP8-10;Q9BWP8-2;Q9BWP8-3;Q9BWP8-4;Q9BWP8-5;Q9BWP8-6;Q9BWP8-7;Q9BWP8-8;Q9BWP8-9	COLEC11	0.235354	0.269803	0.464424
Q9Y251;Q9Y251-2	HPSE	-0.324315	0.271787	0.466916
P19256;P19256-2;P19256-3	CD58	-0.314097	0.27425	0.470219
Q9H939	PSTPIP2	-0.23866	0.275287	0.47107
P61224;P61224-3	RAP1B	-0.327672	0.278058	0.474128
Q9HCU0	CD248	0.297684	0.278162	0.474128
O14745	SLC9A3R1	-0.280499	0.278772	0.474239
P02776	PF4	-0.418076	0.279367	0.474324
P35527	KRT9	0.470763	0.280136	0.474705
Q9BUN1	MENT	0.251858	0.281597	0.475377
P20810;P20810-10;P20810-2;P20810-3;P20810-4;P20810-5;P20810-6;P20810-7;P20810-8;P20810-9	CAST	-0.189276	0.281624	0.475377
P35237	SERPINB6	-0.243411	0.282772	0.476124
Q86VP6	CAND1	-0.206478	0.28316	0.476124
P84085	ARF5	0.337087	0.284129	0.476833
Q9NVA2;Q9NVA2-2	SEPTIN11	-0.237474	0.28796	0.482333
P19823	ITIH2	0.222428	0.288816	0.482787
P43652	AFM	0.224699	0.289339	0.482787
Q13790	APOF	0.253073	0.291358	0.485225
P30086	PEBP1	-0.170392	0.29247	0.486148
Q9Y6R7	FCGBP	0.295951	0.294076	0.487814
Q86UD1	OAF	0.246026	0.294593	0.487814
P02790	HPX	0.22463	0.295316	0.488084
P08670	VIM	0.236031	0.29682	0.48964
P01031	C5	0.204393	0.299515	0.492337
O43157;O43157-2	PLXNB1	0.233603	0.299585	0.492337
P69905	HBA1	0.297634	0.302432	0.49608
P01344;P01344-2;P01344-3	IGF2	0.249445	0.30428	0.49769
P23526	AHCY	-0.217172	0.304557	0.49769
Q96KG7	MEGF10	-0.234839	0.305313	0.497991
P22897	MRC1	0.246343	0.307129	0.499927
P12821	ACE	0.256057	0.307833	0.499927
P13224;P13224-2	GP1BB	-0.42953	0.308221	0.499927
Q9UBX5	FBLN5	0.244772	0.308878	0.50006
Q15582	TGFBI	0.233256	0.310008	0.50096
Q92823;Q92823-2;Q92823-3;Q92823-4;Q92823-5;Q92823-6	NRCAM	0.235194	0.312026	0.503287
P02144	MB	0.31819	0.314685	0.506637
Q8N392;Q8N392-2	ARHGAP18	-0.231827	0.31899	0.512621
P22792	CPN2	0.219865	0.321254	0.515308
Q9UHG3-2	PCYOX1	0.258334	0.322846	0.51691
Q01433	AMPD2	-0.281431	0.324328	0.517399
P24821;P24821-4	TNC	0.249601	0.32434	0.517399
P29622	SERPINA4	0.221768	0.326696	0.520205
P07737	PFN1	-0.289602	0.329312	0.523413
O15231;O15231-2;O15231-3;O15231-4;O15231-5;O15231-6;O15231-7;O15231-8;O15231-9	ZNF185	0.214118	0.331067	0.525244
P11717	IGF2R	0.214108	0.333177	0.526908
Q86UN3	RTN4RL2	0.220796	0.333733	0.526908
P22891;P22891-2	PROZ	0.259426	0.33393	0.526908
Q6YHK3	CD109	-0.219146	0.33624	0.529593
O43399;O43399-5;O43399-7	TPD52L2	-0.259999	0.338751	0.532586
Q04721	NOTCH2	0.207359	0.340276	0.534018
P15144	ANPEP	0.202973	0.341376	0.534764
P35555	FBN1	0.21681	0.342133	0.534764
Q07075	ENPEP	0.203403	0.343019	0.534764
Q9NZN3	EHD3	-0.211336	0.343207	0.534764
P30041	PRDX6	-0.214772	0.343955	0.534972
P00915	CA1	0.29674	0.345758	0.536818
P0CG47;P0CG48;P62979;P62987	UBB	-0.180976	0.346615	0.537192
P14868;P14868-2	DARS1	-0.220525	0.349399	0.539628
P09104	ENO2	-0.24689	0.349426	0.539628
P01024	C3	0.189115	0.350224	0.539903
P07478	PRSS2	0.321101	0.350976	0.539985
P62879	GNB2	-0.224425	0.351947	0.539985
P17987	TCP1	-0.189523	0.352137	0.539985
P12111	COL6A3	0.20526	0.358152	0.547527
P00338;P00338-3	LDHA	-0.149115	0.358313	0.547527
P20742	PZP	0.581688	0.360054	0.549225
P98160	HSPG2	-0.190621	0.361403	0.550319
P05090	APOD	0.236792	0.362889	0.551617
P07384	CAPN1	-0.231908	0.364588	0.553234
Q96NZ9	PRAP1	0.24089	0.366226	0.554753
Q14019	COTL1	-0.235737	0.366899	0.554808
P04792	HSPB1	-0.274602	0.369341	0.557532
Q8IUL8	CILP2	-0.241954	0.372813	0.561799
P07437	TUBB	-0.299783	0.373611	0.56203
P29279;P29279-2	CCN2	-0.163276	0.374983	0.562083
P01011	SERPINA3	0.201011	0.375576	0.562083
P34096	RNASE4	0.159878	0.375582	0.562083
P04217	A1BG	0.184363	0.377122	0.563419
P54108;P54108-2;P54108-3	CRISP3	0.194261	0.379116	0.565427
Q6UXB8	PI16	-0.228985	0.381929	0.568649
P63010;P63010-2;P63010-3	AP2B1	0.213908	0.383324	0.569753
P09525;P09525-3	ANXA4	-0.197749	0.387915	0.575215
Q8WUM4;Q8WUM4-2	PDCD6IP	-0.167158	0.388504	0.575215
P08123	COL1A2	-0.245499	0.38898	0.575215
P11413;P11413-2	G6PD	-0.186781	0.389646	0.575223
P55209;P55209-2	NAP1L1	-0.253591	0.394056	0.58075
Q8WZ75;Q8WZ75-2	ROBO4	0.187695	0.395343	0.581661
Q8IUI8;Q8IUI8-2	CRLF3	-0.329843	0.396151	0.581867
Q12884	FAP	-0.209483	0.397406	0.582728
P02751-1	FN1	-0.419276	0.399978	0.585515
P40189	IL6ST	0.175212	0.402165	0.587727
P29218;P29218-3	IMPA1	-0.209616	0.403838	0.588674
Q10588	BST1	0.180597	0.404164	0.588674
O43505	B4GAT1	0.173124	0.405899	0.590213
P22626	HNRNPA2B1	-0.244234	0.407104	0.59098
P17931	LGALS3	0.156796	0.408546	0.591944
P08603	CFH	0.16441	0.409128	0.591944
P29966	MARCKS	0.242378	0.415214	0.599066
P10768	ESD	0.163131	0.415425	0.599066
P12955	PEPD	0.150247	0.418194	0.601625
Q9BXJ4;Q9BXJ4-3	C1QTNF3	-0.218729	0.418582	0.601625
Q6UWP8	SBSN	0.170959	0.421445	0.604409
P02766	TTR	0.195642	0.421906	0.604409
P00491	PNP	-0.18952	0.423654	0.605915
Q12805;Q12805-2;Q12805-3;Q12805-4	EFEMP1	0.228101	0.426989	0.609684
Q13561;Q13561-2;Q13561-3	DCTN2	-0.155167	0.428205	0.609773
Q14624-2	ITIH4	0.170478	0.428451	0.609773
O15394	NCAM2	-0.170919	0.430352	0.611479
P08519	LPA	-0.384822	0.433777	0.614087
Q9UBR2	CTSZ	0.212395	0.434152	0.614087
O95980	RECK	0.165289	0.434303	0.614087
P60174;P60174-3	TPI1	-0.18574	0.435594	0.614915
O43665;O43665-1;O43665-2	RGS10	-0.170764	0.437382	0.615695
Q13045;Q13045-2;Q13045-3	FLII	-0.134265	0.43803	0.615695
P37837	TALDO1	-0.141036	0.438321	0.615695
P30043	BLVRB	0.242129	0.438975	0.615695
Q15942	ZYX	-0.234954	0.441859	0.618745
Q02985;Q02985-2	CFHR3	0.190161	0.444311	0.619903
Q12860	CNTN1	-0.160206	0.444427	0.619903
P00734	F2	0.165817	0.445289	0.619903
P07911;P07911-5	UMOD	-0.244872	0.445533	0.619903
Q01082	SPTBN1	-0.146578	0.447376	0.620843
P07738	BPGM	0.198241	0.447634	0.620843
Q9BY67;Q9BY67-2;Q9BY67-3;Q9BY67-4;Q9BY67-5	CADM1	0.191353	0.449044	0.621808
Q9UNF0;Q9UNF0-2	PACSIN2	0.143702	0.450093	0.622272
P01591	JCHAIN	0.335874	0.453931	0.626582
P26927	MST1	0.181844	0.456322	0.628887
P31146	CORO1A	-0.171157	0.45924	0.631909
P04083	ANXA1	0.203271	0.461393	0.63314
P48643;P48643-2	CCT5	-0.146724	0.461633	0.63314
P11047	LAMC1	0.152056	0.462316	0.63314
P49908	SELENOP	0.155538	0.463635	0.633931
P08637	FCGR3A	0.189605	0.464349	0.633931
Q00013;Q00013-2	MPP1	-0.148938	0.465301	0.634237
O95336	PGLS	-0.118037	0.469327	0.638724
P63313	TMSB10	-0.214027	0.472002	0.641363
O95497	VNN1	0.241097	0.474062	0.643159
P04275	VWF	-0.338323	0.475771	0.643649
P13591	NCAM1	-0.149086	0.475901	0.643649
Q9H8L6	MMRN2	0.165827	0.476931	0.644042
P02792	FTL	-0.418025	0.480034	0.646751
P16157;P16157-10;P16157-12;P16157-14;P16157-16;P16157-3;P16157-5;P16157-8	ANK1	-0.151444	0.480422	0.646751
P04632	CAPNS1	-0.154619	0.484519	0.651259
P07900;P07900-2	HSP90AA1	-0.1564	0.485493	0.651562
P02533	KRT14	0.24566	0.487627	0.65342
P12109	COL6A1	-0.178616	0.490762	0.656221
Q92859;Q92859-2;Q92859-3;Q92859-4	NEO1	0.155033	0.491224	0.656221
Q15366;Q15366-2;Q15366-3;Q15366-4;Q15366-5;Q15366-6;Q15366-7;Q15366-8	PCBP2	0.232404	0.492971	0.657443
O75874	IDH1	0.144362	0.493648	0.657443
O60610;O60610-2;O60610-3	DIAPH1	0.129559	0.495453	0.658818
P41226	UBA7	-0.154188	0.496194	0.658818
P08195;P08195-2;P08195-3;P08195-4	SLC3A2	0.126569	0.497472	0.65951
P16070;P16070-10;P16070-11;P16070-12;P16070-13;P16070-14;P16070-15;P16070-16;P16070-17;P16070-18;P16070-3;P16070-4;P16070-5;P16070-6;P16070-7;P16070-8;P16070-9	CD44	0.155141	0.500972	0.66167
Q96KN2	CNDP1	0.261145	0.501355	0.66167
P43121	MCAM	-0.157824	0.50138	0.66167
Q9NY15	STAB1	0.147449	0.503102	0.662236
Q13576	IQGAP2	-0.150496	0.50333	0.662236
Q8WWA0	ITLN1	0.185469	0.510678	0.67089
P55290;P55290-4	CDH13	-0.120826	0.511917	0.671505
P28827;P28827-2	PTPRM	0.131103	0.512806	0.671661
Q96G03	PGM2	-0.138455	0.514089	0.672329
Q07954	LRP1	0.130389	0.517903	0.67536
P02786	TFRC	0.169567	0.51829	0.67536
P16581	SELE	0.192835	0.518732	0.67536
P78417	GSTO1	-0.161055	0.520156	0.676202
P13987;P13987-2	CD59	0.173188	0.523348	0.679338
Q9HC38-2	GLOD4	-0.0928588	0.527173	0.679516
P09172	DBH	-0.340461	0.528982	0.679516
P34932	HSPA4	-0.0902244	0.529018	0.679516
P02730;P02730-2	SLC4A1	0.197912	0.529028	0.679516
Q9Y6Z7	COLEC10	0.156662	0.529611	0.679516
Q8NBS9;Q8NBS9-2	TXNDC5	-0.0918382	0.530129	0.679516
P61106	RAB14	-0.16534	0.530261	0.679516
P52907	CAPZA1	0.149055	0.530274	0.679516
Q03591	CFHR1	0.252485	0.530507	0.679516
P49747	COMP	-0.153798	0.532087	0.68054
P37235	HPCAL1	-0.163703	0.539862	0.689472
O00602	FCN1	-0.168498	0.54671	0.697196
Q08495	DMTN	-0.153193	0.548048	0.69788
P68104;Q5VTE0	EEF1A1	-0.101203	0.548956	0.698016
Q16610	ECM1	-0.112969	0.551969	0.70043
P26038	MSN	-0.116937	0.552463	0.70043
P06744;P06744-2	GPI	-0.124257	0.555135	0.70219
P53634	CTSC	0.151521	0.555464	0.70219
Q92496;Q92496-2	CFHR4	0.181066	0.556359	0.702302
P13797;P13797-2;P13797-3	PLS3	-0.112713	0.55909	0.703806
O00533-2	CHL1	0.119994	0.559798	0.703806
P08581;P08581-2	MET	0.128897	0.559975	0.703806
Q8IXL6	FAM20C	0.115922	0.561514	0.704724
P00533;P00533-3;P00533-4	EGFR	-0.124184	0.566402	0.708981
Q7KZF4	SND1	-0.115057	0.566533	0.708981
O75144;O75144-2	ICOSLG	-0.121358	0.569307	0.711429
P43251;P43251-2;P43251-3;P43251-4	BTD	0.114176	0.572509	0.714406
P54920	NAPA	-0.128887	0.576711	0.718619
P01019	AGT	0.128129	0.577683	0.718802
Q9HBW9	ADGRL4	0.146996	0.579074	0.719506
P00746	CFD	0.143198	0.580783	0.720601
Q14203;Q14203-2;Q14203-3;Q14203-4;Q14203-5;Q14203-6	DCTN1	-0.0921914	0.584518	0.723536
P14543	NID1	0.0782812	0.58481	0.723536
P32004;P32004-2;P32004-3	L1CAM	0.121939	0.586517	0.724619
P05160	F13B	-0.0985293	0.588762	0.726362
Q15113	PCOLCE	0.118469	0.59148	0.727873
Q7Z3B1	NEGR1	-0.114995	0.591658	0.727873
Q14624	ITIH4	0.138072	0.592899	0.728371
O75015	FCGR3B	0.176935	0.594338	0.729023
P08174;P08174-2;P08174-3;P08174-4;P08174-5;P08174-6;P08174-7	CD55	0.113515	0.595104	0.729023
Q9UBQ6	EXTL2	-0.118277	0.596295	0.729456
P60842	EIF4A1	-0.101517	0.599531	0.732386
Q8IWV2	CNTN4	-0.116503	0.602487	0.734748
Q14012	CAMK1	-0.0996694	0.603151	0.734748
Q15262;Q15262-2;Q15262-3;Q15262-4	PTPRK	0.148393	0.604506	0.735267
P19827	ITIH1	0.120604	0.605266	0.735267
Q15848	ADIPOQ	0.180744	0.608216	0.737822
P42768	WAS	0.101375	0.61074	0.739639
Q99650;Q99650-2	OSMR	0.136607	0.611412	0.739639
Q9Y696	CLIC4	-0.0902643	0.624327	0.752524
O43493;O43493-3;O43493-5;O43493-7	TGOLN2	0.123492	0.624599	0.752524
Q16851;Q16851-2	UGP2	0.108283	0.624999	0.752524
P35908	KRT2	-0.174947	0.626325	0.752524
P06732	CKM	-0.155224	0.626384	0.752524
P15170-2;P15170-3	GSPT1	-0.0939057	0.631526	0.756672
P10644	PRKAR1A	-0.101163	0.631573	0.756672
P05121	SERPINE1	0.0926433	0.632921	0.757245
Q9UM47	NOTCH3	0.101763	0.638976	0.762689
Q06323;Q06323-2;Q06323-3	PSME1	-0.118311	0.639223	0.762689
P25789	PSMA4	0.12513	0.645089	0.767128
P16112;P16112-2;P16112-3	ACAN	0.124204	0.645914	0.767128
Q10471	GALNT2	0.0978535	0.645993	0.767128
P60953	CDC42	-0.0967964	0.646757	0.767128
P00918	CA2	-0.108429	0.647347	0.767128
O14786;O14786-2;O14786-3	NRP1	0.108782	0.653179	0.772987
Q9H8J5	MANSC1	0.16593	0.656756	0.776166
Q12913;Q12913-3	PTPRJ	0.0883145	0.663225	0.782749
P54578;P54578-2	USP14	0.0780457	0.666243	0.785247
P51884	LUM	-0.0945827	0.667335	0.785471
Q9BS26	ERP44	0.0656598	0.668887	0.785544
Q6UY14;Q6UY14-3	ADAMTSL4	0.0901625	0.670066	0.785544
Q04446	GBE1	-0.102272	0.67078	0.785544
Q9NPH3;Q9NPH3-2;Q9NPH3-5	IL1RAP	-0.104406	0.672107	0.785544
Q6GTS8	PM20D1	0.239987	0.673688	0.785544
Q99832	CCT7	-0.0917182	0.674111	0.785544
P07942	LAMB1	0.0887823	0.674293	0.785544
Q15828	CST6	0.114078	0.6753	0.785544
P08133	ANXA6	-0.136893	0.676275	0.785544
P30530;P30530-2	AXL	0.150054	0.678005	0.785544
P06276	BCHE	0.0936268	0.678018	0.785544
P54802	NAGLU	0.126024	0.678219	0.785544
Q12841	FSTL1	-0.0895029	0.679467	0.785927
P62826	RAN	-0.0934272	0.680355	0.785927
P08134	RHOC	0.113401	0.681375	0.786063
O60493	SNX3	-0.0811063	0.686231	0.790618
Q9UBX1	CTSF	0.0840792	0.688561	0.792254
P09382	LGALS1	-0.0837959	0.691197	0.794238
P05452	CLEC3B	0.0864887	0.694445	0.796919
Q9ULI3	HEG1	0.0836269	0.704104	0.80694
Q9NTK5	OLA1	0.119739	0.706786	0.808949
P15814	IGLL1	0.174029	0.707935	0.809201
Q9UBG0	MRC2	0.0871415	0.715075	0.816292
Q7Z7M0	MEGF8	-0.0688855	0.71937	0.82012
P27487	DPP4	-0.07525	0.721727	0.821731
Q9Y613	FHOD1	-0.0653906	0.73736	0.838434
P11279	LAMP1	0.0648671	0.742176	0.84281
P24043	LAMA2	-0.0834402	0.744458	0.843349
P02749	APOH	0.0653879	0.744587	0.843349
Q5VY43	PEAR1	0.063032	0.755841	0.854534
P07355	ANXA2	0.086932	0.756425	0.854534
P36955	SERPINF1	-0.0654366	0.760382	0.857892
Q9P1F3	ABRACL	-0.0982886	0.76166	0.858222
Q14554	PDIA5	-0.0613641	0.762987	0.858607
Q9NZ08;Q9NZ08-2	ERAP1	0.0651105	0.764868	0.859613
Q96KP4	CNDP2	0.0469664	0.767281	0.861213
P07686	HEXB	0.0708942	0.771106	0.864393
P16284;P16284-2;P16284-3;P16284-6	PECAM1	-0.0473433	0.775351	0.868034
P06737;P06737-2	PYGL	0.0466155	0.776595	0.868311
P13473;P13473-2;P13473-3	LAMP2	0.0608285	0.781176	0.870864
Q96FW1	OTUB1	-0.050765	0.782443	0.870864
Q9NQ79;Q9NQ79-2	CRTAC1	-0.0703061	0.783119	0.870864
P05164;P05164-2;P05164-3	MPO	-0.0699572	0.78397	0.870864
P09619	PDGFRB	0.0718244	0.784253	0.870864
Q9NPY3	CD93	-0.0675736	0.784878	0.870864
O76076	CCN5	0.0838798	0.786435	0.871482
O14773	TPP1	-0.116043	0.788138	0.872259
P14625	HSP90B1	0.0415761	0.790854	0.874155
P15151;P15151-2;P15151-3;P15151-4	PVR	0.0640762	0.796966	0.879794
P23470;P23470-2	PTPRG	-0.0564595	0.799394	0.881358
Q76LX8;Q76LX8-2	ADAMTS13	0.0455894	0.802602	0.883216
P07858	CTSB	-0.0607668	0.803108	0.883216
P29692;P29692-2	EEF1D	0.0487321	0.807649	0.88709
Q8TF42	UBASH3B	-0.0569352	0.81153	0.89023
Q15063-5	POSTN	0.0566653	0.819265	0.897584
Q07960	ARHGAP1	-0.0497973	0.821373	0.898763
P12429	ANXA3	-0.0440461	0.823133	0.899559
P29350;P29350-3;P29350-4	PTPN6	-0.0456094	0.829147	0.903959
P02538	KRT6A	0.121323	0.829234	0.903959
Q9H6X2;Q9H6X2-5	ANTXR1	-0.057311	0.832088	0.905936
P36959	GMPR	0.0360392	0.839031	0.912355
P50995;P50995-2	ANXA11	-0.0458269	0.843844	0.916215
P05556	ITGB1	-0.0305851	0.844685	0.916215
Q9H4M9	EHD1	-0.0354129	0.846058	0.916563
P27105	STOM	-0.0582626	0.855264	0.923394
Q14974	KPNB1	-0.02716	0.855495	0.923394
Q70J99	UNC13D	-0.0282253	0.855544	0.923394
O94985;O94985-2	CLSTN1	-0.0430621	0.858162	0.924191
Q99439	CNN2	-0.047797	0.858953	0.924191
Q14956;Q14956-2	GPNMB	0.0422362	0.859944	0.924191
Q7Z7G0;Q7Z7G0-2;Q7Z7G0-3;Q7Z7G0-4	ABI3BP	-0.0345336	0.860527	0.924191
P14209;P14209-3	CD99	-0.0316086	0.867376	0.930399
P35443	THBS4	-0.0490098	0.868871	0.930857
Q13740;Q13740-2	ALCAM	-0.034317	0.870608	0.931572
Q9NQ38;Q9NQ38-3	SPINK5	-0.0426286	0.871972	0.931867
P17813;P17813-2	ENG	0.0329001	0.873023	0.931867
P30153	PPP2R1A	0.0236944	0.875668	0.933545
P14317	HCLS1	-0.0297494	0.890894	0.948604
P36222	CHI3L1	0.0745483	0.892389	0.948604
P13489	RNH1	-0.0193643	0.89306	0.948604
Q6EMK4	VASN	-0.0271316	0.900289	0.953896
P22352	GPX3	0.0270695	0.901793	0.953896
P14780	MMP9	-0.0300411	0.902165	0.953896
Q9NUQ9	CYRIB	-0.021005	0.902422	0.953896
O76074	PDE5A	0.022362	0.906157	0.956682
P40227	CCT6A	0.0201277	0.907546	0.956989
Q13228;Q13228-4	SELENBP1	0.0272266	0.909728	0.957798
P05154	SERPINA5	0.0274979	0.910513	0.957798
P04196	HRG	-0.0249788	0.913361	0.958618
P22105;P22105-1;P22105-4	TNXB	0.0239741	0.913494	0.958618
Q6UX71	PLXDC2	-0.019885	0.918541	0.959405
P24592	IGFBP6	-0.0228179	0.919437	0.959405
Q14515	SPARCL1	0.020296	0.919652	0.959405
Q14126	DSG2	0.0220072	0.920204	0.959405
P26992	CNTFR	0.0245237	0.920426	0.959405
Q15223;Q15223-2;Q15223-3	NECTIN1	0.0261997	0.920852	0.959405
Q14118	DAG1	-0.0232431	0.922976	0.960469
P18669	PGAM1	0.0149524	0.924299	0.960697
P02452	COL1A1	-0.0294982	0.927583	0.962323
O75882;O75882-2	ATRN	0.0180674	0.929337	0.962323
O00592;O00592-2	PODXL	0.0189842	0.929498	0.962323
Q06830	PRDX1	-0.0160263	0.930283	0.962323
P11362;P11362-2;P11362-20;P11362-8;P11362-9	FGFR1	0.0200131	0.932444	0.963415
P18054	ALOX12	-0.0164509	0.93426	0.964147
P00390;P00390-2	GSR	-0.0107448	0.935685	0.964475
P06727	APOA4	0.0215253	0.937168	0.964862
P11171;P11171-2;P11171-3;P11171-4	EPB41	-0.0162037	0.939168	0.96578
Q01469	FABP5	0.0141491	0.942902	0.968476
O14498	ISLR	0.0160548	0.945767	0.969374
P08294	SOD3	-0.0217513	0.946297	0.969374
P53004	BLVRA	-0.0164715	0.947212	0.969374
P11226	MBL2	0.0335042	0.949043	0.969374
Q08554;Q08554-2	DSC1	0.020351	0.949341	0.969374
P49368	CCT3	0.0142	0.951952	0.970902
Q15166	PON3	-0.0179	0.954965	0.972583
P41271;P41271-2	NBL1	-0.0137139	0.955834	0.972583
P27169	PON1	0.0174982	0.957678	0.973322
P16452;P16452-2;P16452-3	EPB42	0.0127809	0.959463	0.973695
O75116	ROCK2	0.00796152	0.96028	0.973695
P15090	FABP4	-0.0147672	0.97322	0.985668
P78371	CCT2	0.00598655	0.974994	0.986318
Q8IUK5;Q8IUK5-2;Q8IUK5-3	PLXDC1	0.00729066	0.977164	0.987366
P02549;P02549-2	SPTA1	-0.00514981	0.979672	0.988609
Q15257;Q15257-2;Q15257-3	PTPA	-0.00516348	0.980663	0.988609
P13645	KRT10	0.00859303	0.985606	0.992443
P11277;P11277-2	SPTB	-0.00251522	0.989095	0.994805
P06396	GSN	-0.00145538	0.994147	0.997672
P07602;P07602-2;P07602-3	PSAP	-0.000770719	0.995178	0.997672
P58335;P58335-2;P58335-4	ANTXR2	-0.000959668	0.997028	0.997672
P04908;P0C0S8;P20671;Q16777;Q6FI13;Q7L7L0;Q93077;Q96KK5;Q99878;Q9BTM1	H2AC4	-0.000786891	0.997493	0.997672
P25311	AZGP1	0.000608121	0.997672	0.997672
