# Supplementary material for: HIV-2 mediated effects on target and bystander cells induce plasma proteome remodeling
Source: iScience. 2024 Feb 28;27(4):109344. doi: 10.1016/j.isci.2024.109344 (PMC10945182; doi:10.1016/j.isci.2024.109344)
Supplement: Table S6. Comparison of plasma protein levels between viremic PLWH (PLWH1 and PLWH2) to HIV seronegative individuals, related to Figures 1 and S1 [file mmc7.xlsx]

## Sheet: Sheet 1
UniProtKB name	Gene name	logFC	P.Value	adj.P.Val
P04908;P0C0S8;P20671;Q16777;Q6FI13;Q7L7L0;Q93077;Q96KK5;Q99878;Q9BTM1	H2AC4	-0.974721	0.00010135	0.0882763
P32942	ICAM3	0.797135	0.000874238	0.378993
P68104;Q5VTE0	EEF1A1	-0.532931	0.00130537	0.378993
P04083	ANXA1	-0.845471	0.00175212	0.381525
P17301	ITGA2	0.717635	0.0022927	0.399388
P08134	RHOC	-0.782609	0.00366823	0.532505
P84085	ARF5	-0.866924	0.00452535	0.563082
P07355	ANXA2	-0.754391	0.00564953	0.604709
Q70J99	UNC13D	-0.412163	0.00624842	0.604709
P24821;P24821-4	TNC	0.654775	0.00753402	0.614582
P60953	CDC42	-0.536264	0.00880801	0.614582
P08581;P08581-2	MET	0.544254	0.0109521	0.614582
O60610;O60610-2;O60610-3	DIAPH1	-0.465405	0.011307	0.614582
P18065	IGFBP2	0.795573	0.012213	0.614582
Q9UEW3;Q9UEW3-2	MARCO	0.795737	0.012938	0.614582
O75144;O75144-2	ICOSLG	0.50791	0.0136764	0.614582
P29350;P29350-3;P29350-4	PTPN6	-0.503904	0.0136772	0.614582
Q16610	ECM1	0.44793	0.0145688	0.614582
O76074	PDE5A	-0.447312	0.0147034	0.614582
P62805	H4C1	-0.677904	0.0150366	0.614582
P55056	APOC4	-0.917408	0.0158922	0.614582
Q9NZK5	ADA2	0.606441	0.0162861	0.614582
Q9BY67;Q9BY67-2;Q9BY67-3;Q9BY67-4;Q9BY67-5	CADM1	0.578778	0.0174756	0.614582
Q96FW1	OTUB1	-0.416567	0.0188414	0.614582
Q15848	ADIPOQ	0.795088	0.0193164	0.614582
P14317	HCLS1	-0.488389	0.0195828	0.614582
Q8NBJ4;Q8NBJ4-2	GOLM1	0.702178	0.0204306	0.614582
P02655	APOC2	-0.679684	0.0220816	0.614582
Q7Z7G0;Q7Z7G0-2;Q7Z7G0-3;Q7Z7G0-4	ABI3BP	0.427235	0.0240482	0.614582
P10644	PRKAR1A	-0.455054	0.0250122	0.614582
P05155;P05155-2;P05155-3	SERPING1	0.430978	0.0250954	0.614582
P22626	HNRNPA2B1	-0.631717	0.0256044	0.614582
Q96KG7	MEGF10	0.487906	0.0263782	0.614582
Q07960	ARHGAP1	-0.471368	0.0264219	0.614582
P07858	CTSB	0.520629	0.0264856	0.614582
P19320	VCAM1	0.506593	0.0265273	0.614582
P42768	WAS	-0.424458	0.0267126	0.614582
P16070;P16070-10;P16070-11;P16070-12;P16070-13;P16070-14;P16070-15;P16070-16;P16070-17;P16070-18;P16070-3;P16070-4;P16070-5;P16070-6;P16070-7;P16070-8;P16070-9	CD44	0.489949	0.0270181	0.614582
P30153	PPP2R1A	-0.320732	0.0277746	0.614582
P05362	ICAM1	0.59134	0.0286863	0.614582
P54920	NAPA	-0.484812	0.0289298	0.614582
P78371	CCT2	-0.397299	0.0305783	0.629157
Q9BS26	ERP44	-0.31821	0.0310606	0.629157
P07333	CSF1R	0.523589	0.033232	0.653927
Q9H4A9	DPEP2	0.440912	0.033785	0.653927
Q6UY14;Q6UY14-3	ADAMTSL4	0.42751	0.0354245	0.66281
P08575;P08575-10;P08575-4;P08575-5;P08575-6;P08575-7;P08575-8;P08575-9	PTPRC	0.418778	0.0371309	0.66281
Q9H939	PSTPIP2	-0.435233	0.0375037	0.66281
P40227	CCT6A	-0.34505	0.0382008	0.66281
P15170-2;P15170-3	GSPT1	-0.387686	0.0390883	0.66281
P12109	COL6A1	0.512348	0.0392302	0.66281
Q8TF42	UBASH3B	-0.471858	0.0395707	0.66281
P34096	RNASE4	0.352029	0.0415351	0.68054
Q99972	MYOC	-0.618448	0.0421919	0.68054
O14786;O14786-2;O14786-3	NRP1	0.467992	0.0438214	0.693972
Q13740;Q13740-2	ALCAM	0.40206	0.0466527	0.704687
Q7KZF4	SND1	-0.382181	0.0469169	0.704687
Q92820	GGH	0.446097	0.0477336	0.704687
P22352	GPX3	0.416554	0.0477342	0.704687
Q7Z3B1	NEGR1	0.400701	0.0509835	0.709346
P20023-3;P20023-4	CR2	0.505115	0.051115	0.709346
Q96KP4	CNDP2	-0.294099	0.0531301	0.709346
P48643;P48643-2	CCT5	-0.366867	0.0542985	0.709346
P52907	CAPZA1	-0.436896	0.0545777	0.709346
Q13094	LCP2	-0.504863	0.054849	0.709346
Q96KN2	CNDP1	-0.711941	0.0553647	0.709346
P04275	VWF	0.867753	0.0558267	0.709346
P62879	GNB2	-0.435547	0.0585085	0.709346
Q9UBX1	CTSF	0.379876	0.0585603	0.709346
P08670	VIM	-0.408033	0.0587004	0.709346
Q86SQ4;Q86SQ4-2;Q86SQ4-3;Q86SQ4-4	ADGRG6	0.391113	0.0589026	0.709346
P15151;P15151-2;P15151-3;P15151-4	PVR	0.45042	0.0589711	0.709346
Q16181;Q16181-2	SEPTIN7	-0.369014	0.0594515	0.709346
P02656	APOC3	-0.773723	0.0611154	0.711504
O60462;O60462-2;O60462-3;O60462-4;O60462-5	NRP2	0.384758	0.0612661	0.711504
Q15223;Q15223-2;Q15223-3	NECTIN1	0.469079	0.063175	0.720091
Q8N6C8;Q8N6C8-3	LILRA3	0.5805	0.0650504	0.720091
P35916;P35916-1	FLT4	0.331796	0.0653366	0.720091
P07942	LAMB1	0.372343	0.0654211	0.720091
P00451	F8	0.433817	0.066236	0.720091
P49913	CAMP	-0.541235	0.0669659	0.720091
P49368	CCT3	-0.409973	0.0690799	0.733763
Q86VB7;Q86VB7-2;Q86VB7-3	CD163	0.499019	0.0711814	0.737304
P24043	LAMA2	0.437483	0.0738893	0.737304
Q9HC38-2	GLOD4	-0.250346	0.0742833	0.737304
Q8IWV2	CNTN4	0.380954	0.0747007	0.737304
Q12866	MERTK	0.444217	0.075172	0.737304
P08637	FCGR3A	0.439597	0.0755237	0.737304
P14151;P14151-2	SELL	0.375172	0.0758751	0.737304
P08294	SOD3	0.547651	0.0761853	0.737304
P60842	EIF4A1	-0.324858	0.0785757	0.744955
P98160	HSPG2	0.34912	0.0794756	0.744955
P40189	IL6ST	0.347615	0.0813052	0.744955
P18054	ALOX12	-0.330614	0.0828747	0.744955
Q9Y613	FHOD1	-0.32306	0.0829237	0.744955
P61224;P61224-3	RAP1B	-0.498451	0.0829508	0.744955
P29692;P29692-2	EEF1D	-0.331224	0.0833545	0.744955
P08519	LPA	0.810597	0.0838181	0.744955
P54289	CACNA2D1	0.350546	0.0858844	0.748193
Q16394	EXT1	0.35497	0.0859005	0.748193
O15394	NCAM2	0.353017	0.0875517	0.750748
Q6GTS8	PM20D1	-0.926165	0.0887725	0.750748
P16112;P16112-2;P16112-3	ACAN	0.438328	0.0894379	0.750748
O94985;O94985-2	CLSTN1	0.390701	0.0896416	0.750748
Q96S96	PEBP4	-0.358864	0.0907438	0.752742
P05164;P05164-2;P05164-3	MPO	-0.410912	0.0917761	0.754122
P04217	A1BG	0.334036	0.0929281	0.756452
P19256;P19256-2;P19256-3	CD58	0.457089	0.0942714	0.757814
P10720	PF4V1	-0.476581	0.0955638	0.757814
Q15366;Q15366-2;Q15366-3;Q15366-4;Q15366-5;Q15366-6;Q15366-7;Q15366-8	PCBP2	-0.533619	0.0986451	0.757814
Q10588	BST1	0.339222	0.0998926	0.757814
Q14697	GANAB	-0.259018	0.100099	0.757814
Q9UMX5	NENF	0.294975	0.10034	0.757814
P07359	GP1BA	0.228988	0.100584	0.757814
Q07954	LRP1	0.315502	0.10075	0.757814
P11362;P11362-2;P11362-20;P11362-8;P11362-9	FGFR1	0.369163	0.101447	0.757814
Q99832	CCT7	-0.339747	0.102524	0.757814
P17174	GOT1	0.267701	0.102666	0.757814
P01889	HLA-B	0.332041	0.107873	0.776746
P53004	BLVRA	-0.38152	0.108073	0.776746
Q86U17	SERPINA11	0.392011	0.108413	0.776746
Q8N392;Q8N392-2	ARHGAP18	-0.354687	0.108798	0.776746
P01031	C5	0.299016	0.110267	0.780835
Q14554	PDIA5	-0.308795	0.111628	0.781777
P59665;P59666	DEFA1	-0.372654	0.114704	0.781777
P62136;P62136-2	PPP1CA	-0.324158	0.115275	0.781777
P17813;P17813-2	ENG	0.308745	0.115877	0.781777
P28799	GRN	0.347254	0.11696	0.781777
P35555	FBN1	0.339222	0.117936	0.781777
O95980	RECK	0.314387	0.118138	0.781777
O00592;O00592-2	PODXL	0.319564	0.118418	0.781777
O75326	SEMA7A	0.420914	0.120132	0.781777
P08833	IGFBP1	0.57795	0.120679	0.781777
P62826	RAN	-0.334362	0.121861	0.781777
Q96G03	PGM2	-0.311161	0.123515	0.781777
P07911;P07911-5	UMOD	0.468942	0.124666	0.781777
O00533-2	CHL1	0.300563	0.125079	0.781777
P05543	SERPINA7	0.31794	0.125399	0.781777
P02654	APOC1	-0.500985	0.126988	0.781777
P50995;P50995-2	ANXA11	-0.338127	0.127363	0.781777
Q9NPH3;Q9NPH3-2;Q9NPH3-5	IL1RAP	0.35759	0.128124	0.781777
Q14624	ITIH4	0.37064	0.13176	0.781777
Q9NY65	TUBA8	-0.44886	0.132345	0.781777
O43505	B4GAT1	0.297462	0.133075	0.781777
Q15084;Q15084-2;Q15084-3;Q15084-4;Q15084-5	PDIA6	-0.339626	0.13324	0.781777
Q12913;Q12913-3	PTPRJ	0.289725	0.133652	0.781777
P60763;P63000;P63000-2	RAC3	-0.397567	0.134414	0.781777
P36959	GMPR	-0.25308	0.134434	0.781777
Q14203;Q14203-2;Q14203-3;Q14203-4;Q14203-5;Q14203-6	DCTN1	-0.239314	0.13597	0.781777
Q99439	CNN2	-0.38119	0.136941	0.781777
Q9UNF0;Q9UNF0-2	PACSIN2	-0.267714	0.138959	0.781777
Q9HDC9	APMAP	-0.419648	0.140286	0.781777
Q14515	SPARCL1	0.282415	0.140729	0.781777
P26038	MSN	-0.275741	0.140999	0.781777
P08185	SERPINA6	0.28176	0.141734	0.781777
P00450	CP	0.279083	0.142157	0.781777
P13473;P13473-2;P13473-3	LAMP2	0.305728	0.142712	0.781777
P22792	CPN2	0.308048	0.143196	0.781777
P23470;P23470-2	PTPRG	0.309685	0.143364	0.781777
Q14974	KPNB1	-0.207784	0.14361	0.781777
O75116	ROCK2	-0.221451	0.145928	0.789462
P78417	GSTO1	-0.34169	0.151372	0.81006
P17987	TCP1	-0.276757	0.152367	0.81006
P28482	MAPK1	0.347863	0.152881	0.81006
Q16853	AOC3	0.30059	0.154022	0.81006
Q6YHK3	CD109	0.307064	0.155667	0.81006
P11717	IGF2R	0.29774	0.156154	0.81006
P61769	B2M	0.266716	0.156246	0.81006
Q04721	NOTCH2	0.291543	0.157706	0.811426
P08133	ANXA6	-0.440069	0.158372	0.811426
P02776	PF4	-0.514728	0.160052	0.815235
Q13045;Q13045-2;Q13045-3	FLII	-0.230155	0.161688	0.818781
P05121	SERPINE1	-0.257325	0.163132	0.819654
P26927	MST1	0.321179	0.166064	0.819654
P15144	ANPEP	0.279752	0.166894	0.819654
Q14141;Q14141-2;Q14141-4	SEPTIN6	-0.304075	0.167197	0.819654
Q6EMK4	VASN	0.283726	0.168645	0.819654
Q9NUQ9	CYRIB	-0.223246	0.170973	0.819654
P22897	MRC1	0.312915	0.171219	0.819654
P06737;P06737-2	PYGL	-0.213645	0.17169	0.819654
Q13418	ILK	-0.398314	0.172099	0.819654
Q13561;Q13561-2;Q13561-3	DCTN2	-0.253537	0.172768	0.819654
P04217-2	A1BG	0.313978	0.172853	0.819654
Q15262;Q15262-2;Q15262-3;Q15262-4	PTPRK	0.370996	0.173229	0.819654
Q12860	CNTN1	0.27039	0.174094	0.819654
Q76LX8;Q76LX8-2	ADAMTS13	0.23498	0.175666	0.820585
P22061;P22061-2	PCMT1	-0.271426	0.176176	0.820585
Q9UBP4	DKK3	0.315597	0.177594	0.820863
Q14012	CAMK1	-0.245415	0.178121	0.820863
Q99784;Q99784-3;Q99784-5	OLFM1	0.286652	0.179183	0.821413
P10809	HSPD1	-0.270777	0.180801	0.823837
P48426;P48426-2	PIP4K2A	-0.291345	0.181604	0.823837
Q86UD1	OAF	0.296413	0.18264	0.824161
Q9UBX5	FBLN5	0.303167	0.183567	0.824161
P13591	NCAM1	0.2616	0.187682	0.831994
P11413;P11413-2	G6PD	-0.271187	0.187973	0.831994
P41226	UBA7	-0.281947	0.190064	0.831994
Q9Y696	CLIC4	-0.229412	0.190314	0.831994
Q99650;Q99650-2	OSMR	0.333242	0.192153	0.831994
Q9UM47	NOTCH3	0.268715	0.192423	0.831994
P29401;P29401-2	TKT	-0.189555	0.194305	0.831994
O00602	FCN1	0.344285	0.194795	0.831994
P30530;P30530-2	AXL	0.444664	0.195512	0.831994
O95445	APOM	-0.458102	0.195691	0.831994
P54802	NAGLU	0.373458	0.195819	0.831994
Q9Y5Y7	LYVE1	0.31827	0.199151	0.835576
Q15942	ZYX	-0.372152	0.199228	0.835576
Q12841	FSTL1	0.263979	0.199741	0.835576
P13987;P13987-2	CD59	0.329853	0.2005	0.835576
O00429;O00429-3;O00429-6	DNM1L	-0.27763	0.205817	0.841578
P27487	DPP4	0.254007	0.205885	0.841578
Q14126	DSG2	0.263987	0.206277	0.841578
Q9NZT1	CALML5	0.46143	0.207639	0.841578
P19971;P19971-2	TYMP	-0.252921	0.208959	0.841578
P68371	TUBB4B	-0.36163	0.209408	0.841578
P07738	BPGM	-0.309628	0.211208	0.841578
Q02818	NUCB1	0.224261	0.21426	0.841578
P30740	SERPINB1	-0.229199	0.214464	0.841578
O60493	SNX3	-0.236551	0.214902	0.841578
P49720	PSMB3	-0.275974	0.215344	0.841578
O95479;O95479-2	H6PD	0.274767	0.218163	0.841578
Q01469	FABP5	-0.230503	0.219594	0.841578
P28072	PSMB6	-0.276914	0.220547	0.841578
P48059	LIMS1	-0.324415	0.220848	0.841578
P04439	HLA-A	-0.335454	0.221462	0.841578
Q9ULI3	HEG1	0.254613	0.223486	0.841578
P05160	F13B	0.210339	0.224096	0.841578
P50990;P50990-2	CCT8	-0.21604	0.224578	0.841578
P01033	TIMP1	0.252798	0.225419	0.841578
P07478	PRSS2	0.395153	0.225622	0.841578
P11226	MBL2	0.603208	0.225996	0.841578
Q15113	PCOLCE	0.252008	0.229094	0.841578
P04264	KRT1	-0.524272	0.231791	0.841578
P01008	SERPINC1	0.216279	0.232631	0.841578
P06732	CKM	0.360983	0.233048	0.841578
Q9UHG3-2	PCYOX1	-0.294971	0.23311	0.841578
Q86TH1	ADAMTSL2	0.305326	0.233649	0.841578
O43399;O43399-5;O43399-7	TPD52L2	-0.306218	0.234096	0.841578
Q9H4M9	EHD1	-0.205979	0.234566	0.841578
Q8WWZ8	OIT3	0.26214	0.236268	0.841578
P25311	AZGP1	0.234187	0.237003	0.841578
P41271;P41271-2	NBL1	0.277915	0.237486	0.841578
Q15485	FCN2	-0.29206	0.238115	0.841578
P07900;P07900-2	HSP90AA1	-0.250588	0.238624	0.841578
Q9H0U4	RAB1B	-0.256869	0.238784	0.841578
Q86WI1	PKHD1L1	0.302699	0.239616	0.841578
Q06033;Q06033-2	ITIH3	0.296688	0.240629	0.841578
Q15582	TGFBI	0.254051	0.242627	0.841578
P12429	ANXA3	-0.218648	0.24273	0.841578
P02750	LRG1	0.30523	0.242791	0.841578
Q8IXL6	FAM20C	0.220492	0.244428	0.841578
Q9Y490	TLN1	-0.337427	0.244537	0.841578
P27105	STOM	-0.351681	0.246363	0.841578
Q9BWP8;Q9BWP8-10;Q9BWP8-2;Q9BWP8-3;Q9BWP8-4;Q9BWP8-5;Q9BWP8-6;Q9BWP8-7;Q9BWP8-8;Q9BWP8-9	COLEC11	0.233658	0.246603	0.841578
Q14956;Q14956-2	GPNMB	0.261233	0.250514	0.841578
P78509;P78509-2;P78509-3	RELN	0.275363	0.251992	0.841578
P02747	C1QC	0.220147	0.25264	0.841578
Q06830	PRDX1	-0.198537	0.25379	0.841578
Q8IUI8;Q8IUI8-2	CRLF3	0.420121	0.253866	0.841578
P08603	CFH	0.215214	0.254047	0.841578
Q4LDE5	SVEP1	0.339321	0.254166	0.841578
P07451	CA3	0.352959	0.254884	0.841578
P60174;P60174-3	TPI1	-0.256761	0.255367	0.841578
P07384	CAPN1	-0.275045	0.256065	0.841578
P13489	RNH1	-0.155254	0.256386	0.841578
O15145	ARPC3	-0.245288	0.257015	0.841578
Q6UX71	PLXDC2	0.208181	0.259523	0.845735
O00194	RAB27B	-0.26834	0.260226	0.845735
Q15404	RSU1	-0.30595	0.264923	0.851521
P39060;P39060-1;P39060-2	COL18A1	0.229272	0.26543	0.851521
Q13642-1;Q13642-4;Q13642-5	FHL1	-0.270688	0.266135	0.851521
P23381	WARS1	-0.235706	0.267146	0.851521
P11047	LAMC1	0.217215	0.267812	0.851521
P13797;P13797-2;P13797-3	PLS3	-0.202604	0.268129	0.851521
P01011	SERPINA3	0.237186	0.2694	0.851521
P54578;P54578-2	USP14	-0.188631	0.271877	0.851521
Q13576	IQGAP2	-0.234057	0.272135	0.851521
P19367;P19367-2;P19367-3;P19367-4	HK1	-0.239119	0.273406	0.851521
P40197	GP5	-0.211463	0.274099	0.851521
O15143	ARPC1B	-0.266212	0.27424	0.851521
P09871	C1S	-0.213354	0.274716	0.851521
P28827;P28827-2	PTPRM	0.205257	0.279637	0.862841
P99999	CYCS	0.214188	0.282114	0.862841
P31146	CORO1A	-0.235282	0.282819	0.862841
O15144	ARPC2	-0.258255	0.284597	0.862841
P02753	RBP4	-0.260838	0.285026	0.862841
P23142-4	FBLN1	0.240203	0.286132	0.862841
P01591	JCHAIN	0.451789	0.28754	0.862841
Q86UX7;Q86UX7-2	FERMT3	-0.324713	0.288114	0.862841
Q92823;Q92823-2;Q92823-3;Q92823-4;Q92823-5;Q92823-6	NRCAM	0.233594	0.288241	0.862841
P00736	C1R	-0.217174	0.289172	0.862841
Q08495	DMTN	-0.255889	0.289779	0.862841
P11279	LAMP1	0.197837	0.290255	0.862841
P61088	UBE2N	-0.194815	0.296501	0.867396
Q9H8J5	MANSC1	0.368384	0.29814	0.867396
Q9H4B7	TUBB1	-0.299077	0.298353	0.867396
P07737	PFN1	-0.291734	0.298692	0.867396
Q9Y6Z7	COLEC10	0.245384	0.298764	0.867396
Q9Y279;Q9Y279-2	VSIG4	0.344401	0.299512	0.867396
Q9UL46	PSME2	-0.187838	0.299585	0.867396
Q9UBW5	BIN2	-0.280143	0.300205	0.867396
P30043	BLVRB	-0.306529	0.30075	0.867396
P11597	CETP	-0.250616	0.30394	0.87259
P49721	PSMB2	-0.197662	0.304642	0.87259
O95810	CAVIN2	-0.291119	0.305557	0.87259
P14618	PKM	-0.257153	0.30669	0.872963
P35237	SERPINB6	-0.21705	0.310638	0.8752
P10768	ESD	-0.191606	0.312154	0.8752
P37802;P37802-2	TAGLN2	-0.262255	0.312311	0.8752
P14868;P14868-2	DARS1	-0.225082	0.312495	0.8752
P24592	IGFBP6	0.216169	0.3125	0.8752
Q9BTY2	FUCA2	0.232574	0.316555	0.88004
P12931;P12931-2;P12931-3	SRC	-0.250548	0.317318	0.88004
P07998	RNASE1	0.260968	0.318557	0.88004
O15117-2;O15117-3	FYB1	-0.213128	0.320509	0.88004
P23142	FBLN1	0.229918	0.322994	0.88004
Q9NZN3	EHD3	-0.20755	0.324792	0.88004
P08571	CD14	0.239267	0.324797	0.88004
P25787	PSMA2	-0.174071	0.326973	0.88004
P07358	C8B	-0.235459	0.328646	0.88004
Q8WWA0	ITLN1	0.258443	0.333056	0.88004
P02786	TFRC	0.24023	0.333822	0.88004
P09960	LTA4H	0.167217	0.334635	0.88004
P05019;P05019-2;P05019-3;P05019-4	IGF1	-0.283478	0.334745	0.88004
P10721;P10721-2	KIT	0.183269	0.335662	0.88004
P55209;P55209-2	NAP1L1	-0.269675	0.337923	0.88004
Q9UJU6	DBNL	-0.200894	0.337999	0.88004
P51149	RAB7A	-0.200234	0.338329	0.88004
P00533;P00533-3;P00533-4	EGFR	0.1964	0.338409	0.88004
Q92619	ARHGAP45	-0.205633	0.339392	0.88004
P04196	HRG	0.207741	0.339998	0.88004
Q8N149;Q8N149-2;Q8N149-3;Q8N149-4	LILRA2	0.238326	0.340402	0.88004
Q14624-2	ITIH4	0.193959	0.340984	0.88004
P06396	GSN	0.178975	0.341448	0.88004
Q14118	DAG1	0.21658	0.342094	0.88004
P02788	LTF	-0.170811	0.342796	0.88004
Q96CN7	ISOC1	-0.198657	0.343703	0.88004
P61106	RAB14	-0.235584	0.344965	0.88004
P51884	LUM	0.196485	0.346072	0.88004
Q07075	ENPEP	0.190957	0.346227	0.88004
P10645	CHGA	0.254054	0.34682	0.88004
P10643	C7	0.23616	0.347684	0.88004
Q08380	LGALS3BP	0.272598	0.348526	0.88004
P30046	DDT	-0.14807	0.349542	0.88004
P08195;P08195-2;P08195-3;P08195-4	SLC3A2	0.165123	0.349748	0.88004
P49407-2	ARRB1	-0.157807	0.3501	0.88004
O43866	CD5L	0.274902	0.350861	0.88004
P68363	TUBA1B	-0.249259	0.352229	0.88004
Q15365	PCBP1	-0.190204	0.352622	0.88004
P0C0L4	C4A	-0.235152	0.358022	0.889002
P63313	TMSB10	-0.258137	0.359295	0.889002
P04278	SHBG	0.244856	0.359987	0.889002
Q16698;Q16698-2	DECR1	-0.158192	0.36092	0.889002
P46531	NOTCH1	0.17784	0.361472	0.889002
P78324;P78324-2;P78324-4	SIRPA	0.209047	0.362337	0.889002
P12821	ACE	0.215046	0.364446	0.891664
P30041	PRDX6	-0.193311	0.367293	0.894265
P36980;P36980-2	CFHR2	0.226002	0.368684	0.894265
Q14644;Q14644-2	RASA3	-0.180826	0.368797	0.894265
P11766	ADH5	-0.162659	0.369616	0.894265
P07339	CTSD	0.228305	0.371429	0.896163
Q9NZP8	C1RL	0.16535	0.373085	0.897672
Q14247;Q14247-2;Q14247-3	CTTN	-0.251383	0.377241	0.900567
Q02985;Q02985-2	CFHR3	0.207254	0.378065	0.900567
P55072	VCP	-0.179639	0.37941	0.900567
Q15746;Q15746-11;Q15746-2;Q15746-3;Q15746-4;Q15746-6;Q15746-7;Q15746-9	MYLK	-0.203831	0.379738	0.900567
P04040	CAT	-0.154049	0.38048	0.900567
Q16706	MAN2A1	0.142686	0.380492	0.900567
P36222	CHI3L1	0.455746	0.382872	0.901414
P37235	HPCAL1	-0.220383	0.383245	0.901414
P09382	LGALS1	-0.17328	0.38584	0.901414
Q9HCU0	CD248	0.223706	0.387765	0.901414
Q15833;Q15833-2;Q15833-3	STXBP2	-0.193674	0.38793	0.901414
Q9HBI1-3	PARVB	-0.232779	0.388082	0.901414
P50552	VASP	-0.201039	0.393329	0.901414
Q00013;Q00013-2	MPP1	-0.164545	0.393727	0.901414
P11277;P11277-2	SPTB	-0.148296	0.395122	0.901414
P01042	KNG1	0.150697	0.395454	0.901414
P21291	CSRP1	-0.19927	0.395896	0.901414
O15204;O15204-2	ADAMDEC1	0.18557	0.397499	0.901414
Q8NBP7	PCSK9	0.15187	0.399513	0.901414
P07437	TUBB	-0.267092	0.40146	0.901414
Q9NY97;Q9NY97-2	B3GNT2	0.168716	0.402483	0.901414
O43852;O43852-3	CALU	-0.183189	0.402941	0.901414
P19022;P19022-2	CDH2	0.199038	0.403413	0.901414
Q10471	GALNT2	0.167946	0.405056	0.901414
Q14314	FGL2	0.227415	0.405846	0.901414
O76076	CCN5	0.243008	0.407321	0.901414
P13727	PRG2	0.21407	0.408007	0.901414
P62937	PPIA	-0.208476	0.408073	0.901414
Q9UJJ9	GNPTG	0.203552	0.411354	0.901414
Q9NVA2;Q9NVA2-2	SEPTIN11	-0.172954	0.412072	0.901414
O95336	PGLS	-0.126445	0.412406	0.901414
Q86YW5	TREML1	0.226101	0.41436	0.901414
Q92859;Q92859-2;Q92859-3;Q92859-4	NEO1	0.173518	0.415303	0.901414
Q15257;Q15257-2;Q15257-3	PTPA	-0.164372	0.415457	0.901414
Q04446	GBE1	0.185499	0.415477	0.901414
P18669	PGAM1	-0.121101	0.416632	0.901414
P06733	ENO1	-0.193547	0.416886	0.901414
Q9UBG0	MRC2	-0.183343	0.417336	0.901414
Q9P0L0;Q9P0L0-2	VAPA	0.166022	0.418067	0.901414
P80108	GPLD1	-0.200741	0.418665	0.901414
P51452;P51452-2	DUSP3	-0.252825	0.418898	0.901414
P32119	PRDX2	-0.21267	0.419535	0.901414
Q01082	SPTBN1	0.146713	0.421141	0.901414
Q9UBR2	CTSZ	0.206466	0.421215	0.901414
Q9Y6C2	EMILIN1	-0.151897	0.422741	0.901414
Q14847	LASP1	-0.186284	0.423353	0.901414
O43157;O43157-2	PLXNB1	0.169999	0.423688	0.901414
P10599	TXN	0.154611	0.424316	0.901414
Q7L576	CYFIP1	-0.175195	0.425941	0.901715
P04632	CAPNS1	-0.166141	0.426998	0.901715
P20851;P20851-2	C4BPB	0.157305	0.427564	0.901715
P05067;P05067-11;P05067-7;P05067-8;P05067-9	APP	0.163067	0.429623	0.903868
Q9NPY3	CD93	0.183801	0.433042	0.905908
P08238	HSP90AB1	-0.164088	0.433429	0.905908
Q99969	RARRES2	-0.181678	0.433713	0.905908
P30085;P30085-3	CMPK1	0.200027	0.435111	0.906371
P13598	ICAM2	0.156371	0.436024	0.906371
Q15555;Q15555-3;Q15555-4;Q15555-5	MAPRE2	-0.176069	0.439372	0.906371
P50991	CCT4	0.199232	0.440249	0.906371
P00491	PNP	-0.172719	0.440326	0.906371
Q96HC4	PDLIM5	0.129758	0.443002	0.906371
O00151	PDLIM1	-0.225249	0.443437	0.906371
P12111	COL6A3	0.161363	0.44423	0.906371
P06276	BCHE	0.163232	0.444471	0.906371
Q6UXB8	PI16	0.188227	0.446664	0.906371
P05109	S100A8	-0.286812	0.446794	0.906371
P50395	GDI2	-0.122119	0.44721	0.906371
P0DMV8;P0DMV9	HSPA1A	-0.148936	0.447462	0.906371
P16109	SELP	-0.158065	0.448977	0.907329
P22692	IGFBP4	0.158988	0.450951	0.909209
P47755	CAPZA2	-0.202858	0.452902	0.910133
P09493-6	TPM1	-0.272929	0.454827	0.910133
P68402	PAFAH1B2	-0.169399	0.455134	0.910133
P04179;P04179-4	SOD2	0.143325	0.455589	0.910133
P13716	ALAD	0.16792	0.456994	0.91085
Q9Y646	CPQ	0.190438	0.459685	0.910852
P02751-1	FN1	0.347802	0.459801	0.910852
P08758	ANXA5	0.178523	0.460132	0.910852
Q15691	MAPRE1	-0.167122	0.462938	0.911866
Q15828	CST6	-0.188262	0.465119	0.911866
Q9Y6R7	FCGBP	0.194249	0.465261	0.911866
P02042	HBD	-0.201526	0.465923	0.911866
P80188	LCN2	-0.143064	0.466565	0.911866
O00391	QSOX1	0.152647	0.467347	0.911866
P43121	MCAM	0.161042	0.468046	0.911866
P00492	HPRT1	-0.15988	0.47114	0.911866
P04406	GAPDH	-0.166967	0.471721	0.911866
P31939;P31939-2	ATIC	0.140893	0.472465	0.911866
P33908	MAN1A1	0.135464	0.47261	0.911866
Q04756	HGFAC	-0.168219	0.473207	0.911866
P55290;P55290-4	CDH13	0.124204	0.475766	0.914423
P06681	C2	0.130496	0.477138	0.914423
P00488	F13A1	0.100604	0.477684	0.914423
P14543	NID1	0.0958419	0.479412	0.915719
P67936-2	TPM4	-0.220736	0.481148	0.916042
P09619	PDGFRB	0.173478	0.484816	0.916042
O95497	VNN1	-0.222234	0.485016	0.916042
P16452;P16452-2;P16452-3	EPB42	-0.166077	0.48546	0.916042
P00915	CA1	-0.206942	0.485948	0.916042
P02774;P02774-3	GC	0.131183	0.486536	0.916042
P23229;P23229-2;P23229-3;P23229-4;P23229-5;P23229-6;P23229-9	ITGA6	-0.148033	0.486975	0.916042
P13796	LCP1	0.112157	0.488349	0.916042
P14625	HSP90B1	-0.102504	0.489719	0.916042
P04003	C4BPA	0.142228	0.491743	0.916042
P02746	C1QB	0.132259	0.491836	0.916042
A1L4H1	SSC5D	0.16019	0.493162	0.916042
P61158	ACTR3	-0.177313	0.493253	0.916042
O43707	ACTN4	-0.169781	0.49436	0.916144
P35241;P35241-5	RDX	-0.130227	0.49607	0.917362
P61981	YWHAG	-0.134459	0.49865	0.919962
Q08830	FGL1	0.271327	0.500299	0.919962
P02765	AHSG	-0.132332	0.500892	0.919962
Q14019	COTL1	-0.165661	0.501702	0.919962
P54108;P54108-2;P54108-3	CRISP3	0.139151	0.504502	0.923121
Q9BXR6	CFHR5	-0.169674	0.507727	0.923121
P27918	CFP	-0.165427	0.509451	0.923121
P26447	S100A4	-0.142729	0.509819	0.923121
P63241;P63241-2	EIF5A	-0.161966	0.510987	0.923121
Q12884	FAP	0.15341	0.511545	0.923121
Q9NZ08;Q9NZ08-2	ERAP1	0.134358	0.514268	0.923121
P10586;P10586-2	PTPRF	0.135057	0.514673	0.923121
P0DJI8	SAA1	-0.521884	0.515108	0.923121
P07996	THBS1	-0.158967	0.515201	0.923121
O00299	CLIC1	-0.150742	0.5159	0.923121
Q05682-4;Q05682-5	CALD1	-0.16725	0.516857	0.923121
Q01433	AMPD2	0.174376	0.517313	0.923121
P62328	TMSB4X	0.207024	0.519187	0.923121
O75368	SH3BGRL	0.155245	0.51998	0.923121
Q9UNZ2;Q9UNZ2-5	NSFL1C	-0.100299	0.520382	0.923121
P04004	VTN	-0.128926	0.524335	0.9232
Q6XQN6;Q6XQN6-3	NAPRT	-0.155531	0.525025	0.9232
P0DJI9	SAA2	-0.40159	0.525904	0.9232
O14773	TPP1	-0.258494	0.527001	0.9232
O75874	IDH1	-0.125408	0.529122	0.9232
P20062	TCN2	0.139728	0.530725	0.9232
P19021;P19021-2;P19021-3;P19021-4;P19021-5;P19021-6	PAM	-0.176059	0.531972	0.9232
P35542	SAA4	-0.171626	0.532635	0.9232
P50225	SULT1A1	-0.154549	0.5335	0.9232
Q9BUN1	MENT	-0.137062	0.534074	0.9232
Q04917	YWHAH	-0.159536	0.534245	0.9232
P00746	CFD	0.151954	0.535356	0.9232
P07602;P07602-2;P07602-3	PSAP	0.0747281	0.535852	0.9232
P55145	MANF	-0.178829	0.535881	0.9232
P47756-2	CAPZB	-0.167974	0.536467	0.9232
P05556	ITGB1	0.0907771	0.538932	0.9232
Q01518	CAP1	-0.145423	0.539416	0.9232
P09104	ENO2	-0.152719	0.539505	0.9232
P23526	AHCY	0.121196	0.543314	0.923943
Q9UMY4;Q9UMY4-1	SNX12	0.101489	0.544935	0.923943
Q9NR12	PDLIM7	-0.145428	0.547712	0.923943
P40926	MDH2	0.151711	0.547803	0.923943
P24593	IGFBP5	-0.128276	0.54828	0.923943
Q92496;Q92496-2	CFHR4	0.174317	0.549045	0.923943
O75882;O75882-2	ATRN	0.115522	0.549077	0.923943
P09172	DBH	0.304305	0.551529	0.923943
O15511	ARPC5	-0.185955	0.551732	0.923943
P02452	COL1A1	0.182352	0.552716	0.923943
P25788;P25788-2	PSMA3	-0.0987662	0.553966	0.923943
P08709;P08709-2	F7	-0.149675	0.554393	0.923943
P00338;P00338-3	LDHA	-0.0904473	0.554767	0.923943
P05062	ALDOB	0.198647	0.555245	0.923943
P14780	MMP9	-0.136031	0.556381	0.923943
Q12907	LMAN2	0.124056	0.559061	0.923943
P05452	CLEC3B	0.121547	0.559412	0.923943
O94919	ENDOD1	0.122356	0.560414	0.923943
P13671	C6	0.127556	0.561718	0.923943
O43493;O43493-3;O43493-5;O43493-7	TGOLN2	0.138424	0.561814	0.923943
P08253	MMP2	-0.131562	0.563025	0.923943
P68366;P68366-2	TUBA4A	-0.168756	0.565078	0.923943
P17936;P17936-2	IGFBP3	-0.129859	0.565373	0.923943
P43487;P43487-2	RANBP1	0.0980846	0.565398	0.923943
P48735	IDH2	-0.152423	0.569653	0.927166
P63010;P63010-2;P63010-3	AP2B1	-0.130946	0.571665	0.927166
P49591	SARS1	-0.127503	0.571852	0.927166
Q9NYL9	TMOD3	0.141702	0.572875	0.927166
Q5JSH3	WDR44	-0.0990185	0.5733	0.927166
P0C0L5	C4B	-0.120504	0.574187	0.927166
P49747	COMP	0.130464	0.574821	0.927166
P04070;P04070-2	PROC	-0.139867	0.57852	0.931354
P08567	PLEK	-0.160955	0.581375	0.931354
P30040	ERP29	0.148484	0.583438	0.931354
Q96HD1;Q96HD1-2	CRELD1	-0.160099	0.584161	0.931354
Q00610;Q00610-2	CLTC	-0.0757066	0.584403	0.931354
P12259	F5	-0.101462	0.584972	0.931354
Q9P1F3	ABRACL	-0.166835	0.586235	0.931354
P05154	SERPINA5	-0.125012	0.589153	0.931354
P02144	MB	0.160908	0.589588	0.931354
P16930	FAH	0.0988747	0.592121	0.931354
P25774;P25774-2	CTSS	0.117601	0.593511	0.931354
P62993	GRB2	0.140689	0.594792	0.931354
Q9H1U4	MEGF9	0.115402	0.59658	0.931354
P10124	SRGN	0.142288	0.601397	0.931354
P55957;P55957-2	BID	-0.106682	0.602754	0.931354
P29218;P29218-3	IMPA1	-0.12303	0.603588	0.931354
P06702	S100A9	-0.188641	0.603783	0.931354
P03952	KLKB1	-0.109554	0.60386	0.931354
P11216	PYGB	-0.127195	0.604045	0.931354
P07686	HEXB	0.119324	0.604634	0.931354
P02748	C9	0.127597	0.60514	0.931354
P00441	SOD1	0.0926787	0.60528	0.931354
Q9H4G4	GLIPR2	0.0951933	0.605321	0.931354
Q9UGM5	FETUB	0.0989112	0.6074	0.931354
Q96RD9;Q96RD9-3	FCRL5	0.120692	0.609429	0.931354
Q14766	LTBP1	-0.117239	0.610692	0.931354
Q9UBQ6	EXTL2	0.107327	0.610998	0.931354
O75015	FCGR3B	-0.159699	0.611003	0.931354
P23284	PPIB	-0.127019	0.61128	0.931354
O14791;O14791-2	APOL1	-0.13027	0.611365	0.931354
P61160	ACTR2	-0.144076	0.612418	0.931354
P08174;P08174-2;P08174-3;P08174-4;P08174-5;P08174-6;P08174-7	CD55	0.102244	0.612482	0.931354
P61604	HSPE1	0.148467	0.614207	0.931354
Q9UQ80	PA2G4	-0.0849071	0.614347	0.931354
P14324;P14324-2	FDPS	-0.109562	0.614843	0.931354
O14498	ISLR	0.111833	0.616457	0.932177
P01344;P01344-2;P01344-3	IGF2	0.114218	0.617625	0.932325
Q6IBS0	TWF2	-0.0979106	0.619502	0.933112
P41240	CSK	-0.113651	0.620289	0.933112
P02730;P02730-2	SLC4A1	-0.145172	0.62495	0.936075
P02649	APOE	-0.138498	0.62616	0.936075
Q03591	CFHR1	0.184714	0.627105	0.936075
Q9Y608;Q9Y608-4	LRRFIP2	0.093191	0.627507	0.936075
P23528	CFL1	-0.131031	0.627632	0.936075
Q96IY4	CPB2	0.0958917	0.629761	0.936347
Q16555;Q16555-2	DPYSL2	-0.0800618	0.633807	0.936347
P02749	APOH	0.0900914	0.634987	0.936347
P53634	CTSC	-0.114888	0.636051	0.936347
P00390;P00390-2	GSR	0.0594891	0.636692	0.936347
P30101	PDIA3	-0.101689	0.637416	0.936347
P63208	SKP1	-0.0838917	0.638949	0.936347
P29966	MARCKS	0.131433	0.639605	0.936347
P07237	P4HB	-0.0874778	0.641199	0.936347
P07360	C8G	-0.109727	0.64221	0.936347
P46109	CRKL	0.129397	0.643039	0.936347
P42785	PRCP	-0.0864906	0.643154	0.936347
P0CG47;P0CG48;P62979;P62987	UBB	-0.0836231	0.644579	0.936347
P08123	COL1A2	-0.123958	0.644691	0.936347
P01034	CST3	0.0974643	0.646716	0.936347
P02760	AMBP	0.0834323	0.646841	0.936347
P52566	ARHGDIB	-0.0925965	0.647335	0.936347
P30405	PPIF	0.181911	0.647611	0.936347
O14818	PSMA7	0.0904447	0.648996	0.936347
Q8TEA8	DTD1	-0.114541	0.649617	0.936347
O14745	SLC9A3R1	-0.11053	0.65039	0.936347
P14209;P14209-3	CD99	-0.0805665	0.652662	0.936529
Q9Y251;Q9Y251-2	HPSE	-0.124992	0.652828	0.936529
P07195	LDHB	0.0574037	0.655657	0.936529
P20618	PSMB1	-0.0971708	0.656557	0.936529
P22891;P22891-2	PROZ	-0.112478	0.656695	0.936529
Q13822;Q13822-3	ENPP2	0.104173	0.658247	0.936529
P03973	SLPI	0.0905337	0.65986	0.936529
P17931	LGALS3	0.0787199	0.660062	0.936529
Q13813;Q13813-2;Q13813-3	SPTAN1	-0.0745664	0.663339	0.936529
Q9ULV4;Q9ULV4-2;Q9ULV4-3	CORO1C	-0.0889456	0.664797	0.936529
P04075	ALDOA	-0.0867875	0.664898	0.936529
P00747	PLG	0.0727841	0.665164	0.936529
Q9HBR0	SLC38A10	0.100518	0.665798	0.936529
Q3ZCW2	LGALSL	-0.10569	0.667261	0.936529
Q96NZ9	PRAP1	-0.107314	0.669438	0.936529
P02745	C1QA	0.0892759	0.669444	0.936529
P11021	HSPA5	0.0665606	0.670102	0.936529
P01833	PIGR	0.164724	0.670534	0.936529
P09493-5	TPM1	-0.127905	0.670946	0.936529
P01137	TGFB1	-0.0941355	0.67242	0.937084
Q12805;Q12805-2;Q12805-3;Q12805-4	EFEMP1	0.113766	0.674552	0.938554
P35527	KRT9	-0.171364	0.676295	0.939478
P26641;P26641-2	EEF1G	-0.0850349	0.680705	0.94296
Q06323;Q06323-2;Q06323-3	PSME1	0.0980497	0.680966	0.94296
P00740	F9	-0.0891121	0.682349	0.943208
P28066	PSMA5	0.071591	0.684369	0.943208
P05106	ITGB3	-0.119133	0.685108	0.943208
P29279;P29279-2	CCN2	0.0700937	0.686268	0.943208
P24534	EEF1B2	0.117285	0.687395	0.943208
Q8NI99	ANGPTL6	-0.0834621	0.687855	0.943208
P60981;P60981-2	DSTN	-0.0938732	0.688726	0.943208
O00139;O00139-1;O00139-2;O00139-4;O00139-5	KIF2A	-0.0763637	0.690235	0.943791
P27348	YWHAQ	-0.0914904	0.693044	0.946147
P07357	C8A	-0.0791179	0.695592	0.948139
Q15907	RAB11B	-0.111871	0.696888	0.948421
Q9H299	SH3BGRL3	0.109463	0.69837	0.948956
Q16270;Q16270-2	IGFBP7	0.078799	0.699703	0.949285
P06753-2	TPM3	-0.105792	0.70113	0.949412
P00558	PGK1	-0.0756592	0.704855	0.949412
P35579	MYH9	-0.0906952	0.705284	0.949412
P30086	PEBP1	-0.0576277	0.70537	0.949412
P09525;P09525-3	ANXA4	0.0806263	0.70891	0.949412
Q9Y5C1	ANGPTL3	0.0840348	0.7094	0.949412
P02743	APCS	-0.136279	0.710847	0.949412
O43396	TXNL1	-0.0847583	0.712432	0.949412
Q86UN3	RTN4RL2	0.0790222	0.713513	0.949412
P11171;P11171-2;P11171-3;P11171-4	EPB41	-0.0736547	0.713723	0.949412
P00751	CFB	0.0731054	0.715137	0.949412
P25786;P25786-2	PSMA1	-0.0568293	0.715401	0.949412
P02790	HPX	0.0722222	0.720857	0.949412
P22314;P22314-2	UBA1	-0.0641245	0.722227	0.949412
Q9BR76	CORO1B	-0.0779497	0.723041	0.949412
P02549;P02549-2	SPTA1	-0.0676993	0.723152	0.949412
P29144	TPP2	-0.065944	0.724015	0.949412
Q9UJC5	SH3BGRL2	-0.121925	0.725206	0.949412
P04066	FUCA1	0.0820979	0.725282	0.949412
P03950	ANG	0.0841795	0.725332	0.949412
P31946;P31946-2	YWHAB	-0.0797188	0.726297	0.949412
O43665;O43665-1;O43665-2	RGS10	-0.0711898	0.731453	0.949412
P07951	TPM2	-0.103526	0.73183	0.949412
P12814	ACTN1	-0.0994292	0.734304	0.949412
P68032	ACTC1	-0.125591	0.736618	0.949412
P20742	PZP	0.201248	0.736902	0.949412
P10909-6	CLU	0.070635	0.737586	0.949412
P50502	ST13	-0.0605591	0.73903	0.949412
P05546	SERPIND1	-0.0827199	0.739289	0.949412
P02775	PPBP	-0.0871021	0.739698	0.949412
P31948;P31948-2	STIP1	-0.064921	0.740313	0.949412
P05156	CFI	0.0633172	0.741026	0.949412
Q16851;Q16851-2	UGP2	0.0686318	0.742951	0.949412
P04792	HSPB1	0.0941974	0.743907	0.949412
Q15166	PON3	0.0973962	0.745182	0.949412
Q9UBC2;Q9UBC2-2;Q9UBC2-3;Q9UBC2-4	EPS15L1	-0.063682	0.74646	0.949412
Q9BXJ4;Q9BXJ4-3	C1QTNF3	-0.082384	0.746676	0.949412
P43251;P43251-2;P43251-3;P43251-4	BTD	0.0615954	0.74715	0.949412
P09493-3	TPM1	-0.0957975	0.747385	0.949412
P13501	CCL5	0.105219	0.747575	0.949412
P10153	RNASE2	0.0972674	0.748318	0.949412
P58335;P58335-2;P58335-4	ANTXR2	0.0781033	0.748497	0.949412
P18206;P18206-2	VCL	-0.0802804	0.749416	0.949412
P12955	PEPD	0.0558718	0.749579	0.949412
Q8IUL8	CILP2	0.080608	0.752779	0.949412
Q8IZF2;Q8IZF2-2	ADGRF5	0.0631559	0.75437	0.949412
P36871	PGM1	-0.0597302	0.754374	0.949412
P28062;P28062-2	PSMB8	-0.0580904	0.754572	0.949412
P12830	CDH1	-0.0655475	0.755416	0.949412
P02792	FTL	-0.173774	0.755719	0.949412
P03951	F11	0.0618912	0.75708	0.949412
P63104	YWHAZ	-0.0810899	0.758392	0.949412
Q93063;Q93063-2;Q93063-3	EXT2	0.0559923	0.758483	0.949412
Q13790	APOF	-0.0691253	0.759517	0.949412
P62258	YWHAE	0.07606	0.760933	0.949412
P51606	RENBP	0.0890659	0.760944	0.949412
P16035	TIMP2	0.0620608	0.761928	0.949412
P24844	MYL9	-0.107275	0.763565	0.949862
P14314;P14314-2	PRKCSH	0.0482544	0.76447	0.949862
Q13228;Q13228-4	SELENBP1	-0.0673943	0.766566	0.95111
O75347	TBCA	0.0586568	0.771115	0.954171
P09668	CTSH	0.0707855	0.771225	0.954171
P29622	SERPINA4	0.0613495	0.773323	0.955411
P60900	PSMA6	-0.0498256	0.777647	0.956148
Q8IUK5;Q8IUK5-2;Q8IUK5-3	PLXDC1	0.0678938	0.77797	0.956148
Q9UNN8	PROCR	0.0785276	0.779492	0.956148
O75636	FCN3	0.0628674	0.780001	0.956148
P04114	APOB	-0.0635213	0.780441	0.956148
Q96PD5	PGLYRP2	-0.0615859	0.780506	0.956148
P41222	PTGDS	0.0668678	0.783234	0.958142
Q15063-5	POSTN	0.0638942	0.785177	0.959172
Q86VP6	CAND1	-0.0485468	0.788636	0.962048
Q7Z7M0	MEGF8	0.0478573	0.791646	0.964369
Q15019;Q15019-2;Q15019-3	SEPTIN2	0.0605872	0.7933	0.965034
P53396;P53396-2;P53396-3	ACLY	0.044403	0.799741	0.966285
P43652	AFM	-0.0505373	0.800148	0.966285
Q9NQ38;Q9NQ38-3	SPINK5	-0.0628004	0.801687	0.966285
P00739	HPR	0.0730612	0.803506	0.966285
Q16643	DBN1	-0.0584219	0.804959	0.966285
Q6UWP8	SBSN	-0.049311	0.80577	0.966285
P15814	IGLL1	0.107036	0.807331	0.966285
Q0ZGT2;Q0ZGT2-4	NEXN	-0.0689477	0.807696	0.966285
P06744;P06744-2	GPI	0.0476992	0.810381	0.966285
P02533	KRT14	-0.0799194	0.810874	0.966285
P32004;P32004-2;P32004-3	L1CAM	0.0506121	0.81105	0.966285
P60709	ACTB	-0.0682743	0.811355	0.966285
Q9UDY2;Q9UDY2-3;Q9UDY2-7	TJP2	-0.0383321	0.812096	0.966285
P05090	APOD	-0.0582388	0.812295	0.966285
P00742	F10	-0.0467898	0.812757	0.966285
P01042-2	KNG1	0.0493687	0.81478	0.966285
P25789	PSMA4	0.0593419	0.817115	0.966285
P60660-2	MYL6	-0.0740493	0.817274	0.966285
O75083	WDR1	-0.0557701	0.818963	0.966285
P06576	ATP5F1B	0.0666957	0.820124	0.966285
P02766	TTR	0.0521824	0.820302	0.966285
P13224;P13224-2	GP1BB	0.0900157	0.820593	0.966285
Q8TER0;Q8TER0-3;Q8TER0-4;Q8TER0-5	SNED1	0.0445557	0.820652	0.966285
P13645	KRT10	-0.1019	0.820954	0.966285
Q9H6X2;Q9H6X2-5	ANTXR1	0.0572225	0.822769	0.967114
Q8IYS5;Q8IYS5-2;Q8IYS5-3;Q8IYS5-4;Q8IYS5-5;Q8IYS5-6;Q8IYS5-7	OSCAR	-0.0494604	0.82696	0.97073
P54727	RAD23B	-0.0481292	0.828298	0.970993
Q8NBS9;Q8NBS9-2	TXNDC5	-0.029588	0.83032	0.972055
Q6P179;Q6P179-3	ERAP2	-0.0574263	0.835391	0.975665
Q9H8L6	MMRN2	0.045637	0.835644	0.975665
P16671;P16671-2	CD36	0.0708578	0.840313	0.976399
P27169	PON1	0.0619201	0.842524	0.976399
P80723	BASP1	-0.0424628	0.843872	0.976399
Q08554;Q08554-2	DSC1	0.0595294	0.844131	0.976399
P11142	HSPA8	-0.0447546	0.844192	0.976399
P34932	HSPA4	-0.0260349	0.847385	0.976399
P67936	TPM4	-0.0570918	0.848698	0.976399
P19823	ITIH2	0.0375695	0.849038	0.976399
O95445-2	APOM	-0.041466	0.849605	0.976399
Q8WUM4;Q8WUM4-2	PDCD6IP	-0.0346444	0.849618	0.976399
P69891	HBG1	0.0476666	0.851976	0.976399
P13667	PDIA4	0.0333575	0.852535	0.976399
Q9NQ79;Q9NQ79-2	CRTAC1	0.0445612	0.853525	0.976399
P48740-2	MASP1	-0.0329495	0.857952	0.976399
P26992	CNTFR	0.0409694	0.859849	0.976399
P15090	FABP4	-0.0731871	0.86028	0.976399
Q27J81;Q27J81-2	INF2	0.0368945	0.860637	0.976399
Q14520;Q14520-2	HABP2	-0.0396604	0.8611	0.976399
P07951-2	TPM2	0.064396	0.861789	0.976399
P08697	SERPINF2	-0.0343498	0.862135	0.976399
P00734	F2	0.0355569	0.862226	0.976399
Q9NPR2;Q9NPR2-2	SEMA4B	0.0326673	0.863149	0.976399
O15231;O15231-2;O15231-3;O15231-4;O15231-5;O15231-6;O15231-7;O15231-8;O15231-9	ZNF185	-0.0357601	0.863164	0.976399
P19827	ITIH1	-0.0377887	0.863831	0.976399
P15169	CPN1	-0.0357531	0.864298	0.976399
Q8WZ75;Q8WZ75-2	ROBO4	0.0349038	0.866838	0.978
Q5VY43	PEAR1	0.0316905	0.868585	0.978703
P31150	GDI1	0.0328933	0.870396	0.979477
P01130;P01130-3;P01130-4;P01130-5;P01130-6	LDLR	-0.0404998	0.876138	0.982388
Q13404;Q13404-1;Q13404-2;Q13404-7;Q13404-8	UBE2V1	-0.0418263	0.876258	0.982388
O14950;P19105	MYL12B	-0.0490804	0.880049	0.982388
O75791	GRAP2	0.0303204	0.880079	0.982388
P61020;P61020-2	RAB5B	-0.0333226	0.881601	0.982388
Q92520	FAM3C	0.0295917	0.882084	0.982388
Q9HCN6;Q9HCN6-2	GP6	-0.0264518	0.882795	0.982388
P07108;P07108-2;P07108-3;P07108-4;P07108-5	DBI	-0.0340099	0.882837	0.982388
P62942	FKBP1A	-0.0324241	0.883134	0.982388
P49908	SELENOP	0.0291174	0.884359	0.982495
P58546	MTPN	0.0382451	0.885939	0.982998
P08514	ITGA2B	0.0431368	0.889414	0.985597
Q13103	SPP2	-0.0337466	0.891282	0.986413
P35858;P35858-2	IGFALS	0.0366822	0.89411	0.987374
P16581	SELE	0.0371727	0.89513	0.987374
Q9UK55	SERPINA10	-0.0261617	0.895551	0.987374
P25705	ATP5F1A	-0.0358878	0.897316	0.988069
P02652	APOA2	0.0285105	0.90058	0.9881
P04746	AMY2A	0.0364718	0.900854	0.9881
P01019	AGT	0.0263214	0.903569	0.9881
Q7Z7M8	B3GNT8	-0.0252095	0.903863	0.9881
P33241	LSP1	-0.031478	0.903959	0.9881
O75563	SKAP2	-0.0264883	0.909279	0.9881
Q562R1	ACTBL2	-0.0439064	0.910865	0.9881
P07225	PROS1	0.021984	0.910955	0.9881
P33151	CDH5	-0.0256405	0.912271	0.9881
P68036;P68036-2;P68036-3	UBE2L3	-0.0268079	0.913556	0.9881
Q92954-6	PRG4	-0.0261084	0.915198	0.9881
P04180	LCAT	0.0226323	0.915211	0.9881
P68871	HBB	-0.0285377	0.917512	0.9881
P02741	CRP	0.0657844	0.918098	0.9881
P40925;P40925-3	MDH1	-0.0163704	0.92046	0.9881
P02538	KRT6A	0.0529886	0.920595	0.9881
P35908	KRT2	0.0323708	0.923992	0.9881
Q92686	NRGN	0.0325537	0.924045	0.9881
P15085	CPA1	0.0327681	0.924312	0.9881
P00352	ALDH1A1	0.0178838	0.924652	0.9881
P05451	REG1A	-0.0281425	0.924694	0.9881
P55058	PLTP	0.0179986	0.927399	0.9881
P35232	PHB1	0.0209376	0.929307	0.9881
P27797	CALR	0.0184576	0.929913	0.9881
P18428	LBP	-0.0337213	0.930094	0.9881
P61626	LYZ	-0.0185161	0.930335	0.9881
P52565	ARHGDIA	-0.0223243	0.930748	0.9881
P21333;P21333-2	FLNA	-0.0249059	0.93209	0.9881
P23368	ME2	-0.019355	0.932494	0.9881
O75390	CS	0.0230505	0.934541	0.9881
P38646	HSPA9	-0.0186481	0.934779	0.9881
O00187	MASP2	-0.0182621	0.934824	0.9881
P15531;P15531-2	NME1	-0.0160509	0.935331	0.9881
P06727	APOA4	0.0207505	0.935915	0.9881
Q9Y4L1	HYOU1	-0.0106882	0.93778	0.98887
O00584	RNASET2	0.0160081	0.941364	0.989059
P00918	CA2	0.0164405	0.941452	0.989059
Q13201	MMRN1	-0.0155666	0.94381	0.989059
O00161;O00161-2	SNAP23	0.0163849	0.945494	0.989059
P52209;P52209-2	PGD	-0.0131563	0.945682	0.989059
Q13093	PLA2G7	-0.0166946	0.946299	0.989059
Q13867	BLMH	-0.00797349	0.946797	0.989059
O15031	PLXNB2	-0.0115475	0.947491	0.989059
P09496-2	CLTA	-0.0184732	0.948904	0.989059
P69905	HBA1	-0.0172707	0.949315	0.989059
P20340;P20340-2	RAB6A	-0.0119808	0.953295	0.991807
Q9HBW9	ADGRL4	-0.0142826	0.954469	0.991807
P19652	ORM2	0.0154919	0.955368	0.991807
O43639	NCK2	0.0107946	0.957355	0.992686
P09211	GSTP1	-0.0118133	0.962319	0.993937
P36955	SERPINF1	-0.00944751	0.962828	0.993937
Q01813	PFKP	-0.0116788	0.963054	0.993937
P09486	SPARC	0.00951874	0.965393	0.993937
P37837	TALDO1	0.00744501	0.965394	0.993937
P55786	NPEPPS	0.00901097	0.965532	0.993937
Q9P232	CNTN3	-0.0102704	0.96655	0.993937
P00748	F12	0.00796121	0.968381	0.994646
P01024	C3	0.00644117	0.973056	0.995648
P07203	GPX1	-0.00926138	0.973792	0.995648
P59998;P59998-3	ARPC4	0.00918157	0.974403	0.995648
Q9NTK5	OLA1	-0.00935185	0.975188	0.995648
Q9NY15	STAB1	0.00643436	0.975294	0.995648
P50453	SERPINB9	0.00695362	0.976589	0.995648
Q99497	PARK7	0.00612399	0.977358	0.995648
P35443	THBS4	0.00736796	0.979047	0.995991
P00568	AK1	0.00453651	0.980585	0.995991
P0DP23;P0DP24;P0DP25	CALM1	0.0053668	0.981907	0.995991
Q99941;Q99941-2	ATF6B	-0.00596818	0.984093	0.995991
Q16627;Q16627-2	CCL14	0.00481834	0.985462	0.995991
P16157;P16157-10;P16157-12;P16157-14;P16157-16;P16157-3;P16157-5;P16157-8	ANK1	0.00333353	0.986864	0.995991
P22105;P22105-1;P22105-4	TNXB	0.00325489	0.987549	0.995991
Q9UNW1	MINPP1	0.00322923	0.988081	0.995991
P48740	MASP1	0.00267064	0.988597	0.995991
P30048;P30048-2	PRDX3	0.00358507	0.98913	0.995991
P35590	TIE1	0.00229874	0.991672	0.996032
P26885	FKBP2	-0.00223142	0.991845	0.996032
P54819;P54819-2	AK2	0.00206963	0.992602	0.996032
P20810;P20810-10;P20810-2;P20810-3;P20810-4;P20810-5;P20810-6;P20810-7;P20810-8;P20810-9	CAST	0.00112932	0.994553	0.996217
P16284;P16284-2;P16284-3;P16284-6	PECAM1	0.00096784	0.995073	0.996217
Q01459	CTBS	-0.000841054	0.996526	0.996526
