# Supplementary material for: HIV-2 mediated effects on target and bystander cells induce plasma proteome remodeling
Source: iScience. 2024 Feb 28;27(4):109344. doi: 10.1016/j.isci.2024.109344 (PMC10945182; doi:10.1016/j.isci.2024.109344)
Supplement: Table S7. Description of proteins in each WPCNA module, related to Figure 1 [file mmc8.xlsx]

## Sheet: Sheet 1
Module 1			Module 2			Module 3
UniProtKB name	Gene name		UniProtKB name	Gene name		UniProtKB name	Gene name
KIF2A	O00139		SSC5D	A1L4H1		O00187	MASP2
PDLIM1	O00151		QSOX1	O00391		O14791	APOL1
SNAP23	O00161		CHL1	O00533-2		O43505	B4GAT1
RAB27B	O00194		RNASET2	O00584		O75636	FCN3
CLIC1	O00299		PODXL	O00592		O75882	ATRN
DNM1L	O00429		ISLR	O14498		O95445	APOM
SLC9A3R1	O14745		NRP1	O14786		O95445-2	APOM
MYL12B	O14950		PLXNB2	O15031		O95479	H6PD
FYB1	O15117-2		ADAMDEC1	O15204		P00450	CP
ARPC1B	O15143		NCAM2	O15394		P00734	F2
ARPC2	O15144		PLXNB1	O43157		P00736	C1R
ARPC3	O15145		TGOLN2	O43493		P00739	HPR
ARPC5	O15511		CD5L	O43866		P00740	F9
TXNL1	O43396		NRP2	O60462		P00742	F10
TPD52L2	O43399		ICOSLG	O75144		P00746	CFD
NCK2	O43639		CCN5	O76076		P00747	PLG
ACTN4	O43707		CLSTN1	O94985		P00748	F12
CALU	O43852		VNN1	O95497		P00751	CFB
WDR1	O75083		RECK	O95980		P00915	CA1
ROCK2	O75116		F8	P00451		P01008	SERPINC1
TBCA	O75347		EGFR	P00533		P01011	SERPINA3
SH3BGRL	O75368		TIMP1	P01033		P01019	AGT
SKAP2	O75563		JCHAIN	P01591		P01024	C3
IDH1	O75874		PIGR	P01833		P01031	C5
PDE5A	O76074		COL1A1	P02452		P01034	CST3
ENDOD1	O94919		CRP	P02741		P01042	KNG1
PGLS	O95336		SLPI	P03973		P01042-2	KNG1
CAVIN2	O95810		FUCA1	P04066		P01344	IGF2
LDHA	P00338		AMY2A	P04746		P02042	HBD
SOD1	P00441		ALDOB	P05062		P02649	APOE
F13A1	P00488		ICAM1	P05362		P02652	APOA2
PNP	P00491		ITGB1	P05556		P02654	APOC1
PGK1	P00558		APOA4	P06727		P02655	APOC2
AK1	P00568		CSF1R	P07333		P02656	APOC3
TGFB1	P01137		CTSD	P07339		P02743	APCS
PPBP	P02775		CTSB	P07858		P02745	C1QA
PF4	P02776		UMOD	P07911		P02746	C1QB
ALDOA	P04075		LAMB1	P07942		P02747	C1QC
SOD2	P04179		RNASE1	P07998		P02748	C9
GAPDH	P04406		CD55	P08174		P02749	APOH
CAPNS1	P04632		SLC3A2	P08195		P02750	LRG1
HSPB1	P04792		MMP2	P08253		P02753	RBP4
H2AC4	P04908		SOD3	P08294		P02760	AMBP
APP	P05067		PTPRC	P08575		P02765	AHSG
ITGB3	P05106		MET	P08581		P02766	TTR
MPO	P05164		FCGR3A	P08637		P02774	GC
ATP5F1B	P06576		PDGFRB	P09619		P02786	TFRC
ENO1	P06733		CTSH	P09668		P02790	HPX
PYGL	P06737		LTA4H	P09960		P03950	ANG
GPI	P06744		RNASE2	P10153		P03951	F11
TPM3	P06753-2		PTPRF	P10586		P03952	KLKB1
DBI	P07108		C7	P10643		P04003	C4BPA
LDHB	P07195		CHGA	P10645		P04004	VTN
GPX1	P07203		KIT	P10721		P04070	PROC
P4HB	P07237		LAMC1	P11047		P04114	APOB
ANXA2	P07355		MBL2	P11226		P04180	LCAT
CAPN1	P07384		LAMP1	P11279		P04196	HRG
TUBB	P07437		FGFR1	P11362		P04217	A1BG
PFN1	P07737		IGF2R	P11717		P04217-2	A1BG
HSP90AA1	P07900		COL6A1	P12109		P04278	SHBG
TPM2	P07951		COL6A3	P12111		P05019	IGF1
TPM2	P07951-2		ACE	P12821		P05090	APOD
THBS1	P07996		CDH1	P12830		P05154	SERPINA5
ANXA6	P08133		PEPD	P12955		P05155	SERPING1
RHOC	P08134		LAMP2	P13473		P05156	CFI
HSP90AB1	P08238		NCAM1	P13591		P05160	F13B
ITGA2B	P08514		ICAM2	P13598		P05451	REG1A
PLEK	P08567		CD59	P13987		P05452	CLEC3B
ANXA5	P08758		SELL	P14151		P05543	SERPINA7
GSTP1	P09211		CPA1	P15085		P05546	SERPIND1
LGALS1	P09382		FABP4	P15090		P06276	BCHE
SPARC	P09486		ANPEP	P15144		P06396	GSN
TPM1	P09493-3		PVR	P15151		P06681	C2
TPM1	P09493-5		TIMP2	P16035		P07225	PROS1
TPM1	P09493-6		CD44	P16070		P07357	C8A
CLTA	P09496-2		ACAN	P16112		P07358	C8B
UBB	P0CG47		FAH	P16930		P07360	C8G
HSPA1A	P0DMV8		GOT1	P17174		P07451	CA3
CALM1	P0DP23		ITGA2	P17301		P07478	PRSS2
TXN	P10599		ENG	P17813		P07738	BPGM
PRKAR1A	P10644		IGFBP2	P18065		P08185	SERPINA6
PF4V1	P10720		PAM	P19021		P08571	CD14
ESD	P10768		CDH2	P19022		P08603	CFH
HSPD1	P10809		CD58	P19256		P08697	SERPINF2
HSPA5	P11021		VCAM1	P19320		P08709	F7
HSPA8	P11142		CR2	P20023-3		P09172	DBH
PYGB	P11216		TCN2	P20062		P09871	C1S
G6PD	P11413		TNXB	P22105		P0C0L4	C4A
ADH5	P11766		IGFBP4	P22692		P0C0L5	C4B
ANXA3	P12429		MRC1	P22897		P0DJI9	SAA2
ACTN1	P12814		FBLN1	P23142		P10909-6	CLU
SRC	P12931		FBLN1	P23142-4		P11597	CETP
GP1BB	P13224		PTPRG	P23470		P12259	F5
RNH1	P13489		LAMA2	P24043		P13671	C6
CCL5	P13501		IGFBP6	P24592		P13727	PRG2
PDIA4	P13667		TNC	P24821		P13796	LCP1
ALAD	P13716		CNTFR	P26992		P15169	CPN1
PRKCSH	P14314		DPP4	P27487		P17931	LGALS3
HCLS1	P14317		GRN	P28799		P17936	IGFBP3
FDPS	P14324		PTPRM	P28827		P18428	LBP
PKM	P14618		AXL	P30530		P19652	ORM2
HSP90B1	P14625		L1CAM	P32004		P19823	ITIH2
NME1	P15531		ICAM3	P32942		P19827	ITIH1
SELP	P16109		CDH5	P33151		P20742	PZP
CD36	P16671		LSP1	P33241		P20851	C4BPB
TCP1	P17987		THBS4	P35443		P22352	GPX3
ALOX12	P18054		FBN1	P35555		P22792	CPN2
VCL	P18206		TIE1	P35590		P22891	PROZ
PGAM1	P18669		FLT4	P35916		P24593	IGFBP5
HK1	P19367		IL6ST	P40189		P25311	AZGP1
TYMP	P19971		PTGDS	P41222		P25774	CTSS
RAB6A	P20340		NBL1	P41271		P26927	MST1
CSRP1	P21291		PRCP	P42785		P27169	PON1
FLNA	P21333		MCAM	P43121		P27918	CFP
PCMT1	P22061		NOTCH1	P46531		P29622	SERPINA4
UBA1	P22314		COMP	P49747		P32119	PRDX2
HNRNPA2B1	P22626		LUM	P51884		P33908	MAN1A1
ITGA6	P23229		CRISP3	P54108		P34096	RNASE4
PPIB	P23284		CACNA2D1	P54289		P35542	SAA4
CFL1	P23528		CDH13	P55290		P35858	IGFALS
EEF1B2	P24534		SIRPA	P78324		P36955	SERPINF1
MYL9	P24844		RELN	P78509		P36980	CFHR2
ATP5F1A	P25705		LCN2	P80188		P39060	COL18A1
PSMA1	P25786		BASP1	P80723		P43251	BTD
PSMA2	P25787		HSPG2	P98160		P43652	AFM
PSMA3	P25788		NUCB1	Q02818		P48740	MASP1
MSN	P26038		NOTCH2	Q04721		P48740-2	MASP1
S100A4	P26447		ENPEP	Q07075		P49908	SELENOP
EEF1G	P26641		LRP1	Q07954		P49913	CAMP
YWHAQ	P27348		LGALS3BP	Q08380		P54802	NAGLU
CALR	P27797		DSC1	Q08554		P55056	APOC4
PSMB8	P28062		FGL1	Q08830		P55058	PLTP
PSMA5	P28066		BST1	Q10588		P58335	ANTXR2
PTPN6	P29350		EFEMP1	Q12805		P61626	LYZ
TKT	P29401		FSTL1	Q12841		P61769	B2M
ERP29	P30040		CNTN1	Q12860		P68871	HBB
PRDX6	P30041		MERTK	Q12866		P69891	HBG1
PRDX3	P30048		FAP	Q12884		P69905	HBA1
PEBP1	P30086		PTPRJ	Q12913		P80108	GPLD1
PDIA3	P30101		PLA2G7	Q13093		Q01459	CTBS
SERPINB1	P30740		ALCAM	Q13740		Q02985	CFHR3
CORO1A	P31146		ENPP2	Q13822		Q04756	HGFAC
GDI1	P31150		DAG1	Q14118		Q06033	ITIH3
ATIC	P31939		DSG2	Q14126		Q12907	LMAN2
YWHAB	P31946		SPARCL1	Q14515		Q13103	SPP2
STIP1	P31948		GPNMB	Q14956		Q13228	SELENBP1
HSPA4	P34932		PCOLCE	Q15113		Q13790	APOF
SERPINB6	P35237		NECTIN1	Q15223		Q14520	HABP2
RDX	P35241		TGFBI	Q15582		Q14624	ITIH4
MYH9	P35579		ADIPOQ	Q15848		Q14624-2	ITIH4
PGM1	P36871		IGFBP7	Q16270		Q15063-5	POSTN
TAGLN2	P37802		ECM1	Q16610		Q15166	PON3
TALDO1	P37837		CCL14	Q16627		Q15485	FCN2
HSPA9	P38646		AOC3	Q16853		Q15828	CST6
GP5	P40197		SVEP1	Q4LDE5		Q16706	MAN2A1
MDH1	P40925		PEAR1	Q5VY43		Q6P179	ERAP2
MDH2	P40926		VASN	Q6EMK4		Q76LX8	ADAMTS13
CRKL	P46109		SBSN	Q6UWP8		Q7Z7M8	B3GNT8
CAPZA2	P47755		PLXDC2	Q6UX71		Q86U17	SERPINA11
CAPZB	P47756-2		PI16	Q6UXB8		Q86UD1	OAF
LIMS1	P48059		ADAMTSL4	Q6UY14		Q8IXL6	FAM20C
PIP4K2A	P48426		CD109	Q6YHK3		Q8N6C8	LILRA3
IDH2	P48735		NEGR1	Q7Z3B1		Q8NBP7	PCSK9
CCT3	P49368		ABI3BP	Q7Z7G0		Q8NI99	ANGPTL6
ARRB1	P49407-2		MEGF8	Q7Z7M0		Q8WWZ8	OIT3
SULT1A1	P50225		ADGRG6	Q86SQ4		Q92496	CFHR4
GDI2	P50395		ADAMTSL2	Q86TH1		Q92820	GGH
ST13	P50502		RTN4RL2	Q86UN3		Q92954-6	PRG4
VASP	P50552		CD163	Q86VB7		Q96IY4	CPB2
CCT8	P50990		PLXDC1	Q8IUK5		Q96KN2	CNDP1
RAB7A	P51149		CILP2	Q8IUL8		Q96PD5	PGLYRP2
RENBP	P51606		CNTN4	Q8IWV2		Q96S96	PEBP4
PGD	P52209		ADGRF5	Q8IZF2		Q99969	RARRES2
ARHGDIA	P52565		LILRA2	Q8N149		Q99972	MYOC
ARHGDIB	P52566		GOLM1	Q8NBJ4		Q9BUN1	MENT
CAPZA1	P52907		SNED1	Q8TER0		Q9BXR6	CFHR5
BLVRA	P53004		ITLN1	Q8WWA0		Q9H4G4	GLIPR2
USP14	P54578		ROBO4	Q8WZ75		Q9H8L6	MMRN2
RAD23B	P54727		FAM3C	Q92520		Q9HDC9	APMAP
AK2	P54819		NRCAM	Q92823		Q9NPH3	IL1RAP
NAPA	P54920		NEO1	Q92859		Q9NQ79	CRTAC1
VCP	P55072		CRELD1	Q96HD1		Q9NZP8	C1RL
MANF	P55145		MEGF10	Q96KG7		Q9UBQ6	EXTL2
NAP1L1	P55209		FCRL5	Q96RD9		Q9UBX1	CTSF
BID	P55957		OSMR	Q99650		Q9UGM5	FETUB
MTPN	P58546		OLFM1	Q99784		Q9UHG3-2	PCYOX1
ARPC4	P59998		FUCA2	Q9BTY2		Q9UK55	SERPINA10
TPI1	P60174		COLEC11	Q9BWP8		Q9UNW1	MINPP1
MYL6	P60660-2		C1QTNF3	Q9BXJ4		Q9Y5C1	ANGPTL3
ACTB	P60709		CADM1	Q9BY67		Q9Y6Z7	COLEC10
RAC3	P60763		MEGF9	Q9H1U4		Q93063	EXT2
EIF4A1	P60842		DPEP2	Q9H4A9
CDC42	P60953		ANTXR1	Q9H6X2
RAB5B	P61020		SLC38A10	Q9HBR0
UBE2N	P61088		ADGRL4	Q9HBW9
RAB14	P61106		CD248	Q9HCU0
ACTR3	P61158		SEMA4B	Q9NPR2
ACTR2	P61160		CD93	Q9NPY3
RAP1B	P61224		SPINK5	Q9NQ38
HSPE1	P61604		STAB1	Q9NY15
YWHAG	P61981		B3GNT2	Q9NY97
PPP1CA	P62136		ADA2	Q9NZK5
YWHAE	P62258		CNTN3	Q9P232
TMSB4X	P62328		MRC2	Q9UBG0
RAN	P62826		DKK3	Q9UBP4
GNB2	P62879		CTSZ	Q9UBR2
PPIA	P62937		FBLN5	Q9UBX5
FKBP1A	P62942		MARCO	Q9UEW3
GRB2	P62993		GNPTG	Q9UJJ9
YWHAZ	P63104		HEG1	Q9ULI3
EIF5A	P63241		NOTCH3	Q9UM47
TPM4	P67936		PROCR	Q9UNN8
TPM4	P67936-2		HYOU1	Q9Y4L1
ACTC1	P68032		LYVE1	Q9Y5Y7
UBE2L3	P68036		CPQ	Q9Y646
EEF1A1	P68104		FCGBP	Q9Y6R7
TUBA1B	P68363		SEMA7A	O75326
TUBA4A	P68366		HEXB	P07686
TUBB4B	P68371		IGFBP1	P08833
PAFAH1B2	P68402		CD99	P14209
CCT2	P78371		SELE	P16581
GSTO1	P78417		GALNT2	Q10471
CYCS	P99999		FGL2	Q14314
MPP1	Q00013		PTPRK	Q15262
CLTC	Q00610		EXT1	Q16394
FABP5	Q01469		OSCAR	Q8IYS5
CAP1	Q01518		PRAP1	Q96NZ9
PFKP	Q01813		ATF6B	Q99941
YWHAH	Q04917		MANSC1	Q9H8J5
CALD1	Q05682-4		VSIG4	Q9Y279
PSME1	Q06323		LDLR	P01130
PRDX1	Q06830		COL1A2	P08123
ARHGAP1	Q07960
DMTN	Q08495
NEXN	Q0ZGT2
LCP2	Q13094
MMRN1	Q13201
UBE2V1	Q13404
ILK	Q13418
DCTN2	Q13561
IQGAP2	Q13576
FHL1	Q13642-1
SPTAN1	Q13813
COTL1	Q14019
SEPTIN6	Q14141
CTTN	Q14247
PDIA5	Q14554
RASA3	Q14644
GANAB	Q14697
LTBP1	Q14766
LASP1	Q14847
PDIA6	Q15084
PTPA	Q15257
RSU1	Q15404
MAPRE2	Q15555
MAPRE1	Q15691
MYLK	Q15746
STXBP2	Q15833
RAB11B	Q15907
ZYX	Q15942
SEPTIN7	Q16181
DPYSL2	Q16555
DBN1	Q16643
UGP2	Q16851
LGALSL	Q3ZCW2
ACTBL2	Q562R1
WDR44	Q5JSH3
TWF2	Q6IBS0
SND1	Q7KZF4
CYFIP1	Q7L576
FERMT3	Q86UX7
TREML1	Q86YW5
ARHGAP18	Q8N392
TXNDC5	Q8NBS9
PDCD6IP	Q8WUM4
ISOC1	Q96CN7
PGM2	Q96G03
PDLIM5	Q96HC4
CNN2	Q99439
PARK7	Q99497
CORO1B	Q9BR76
ERP44	Q9BS26
RAB1B	Q9H0U4
SH3BGRL3	Q9H299
TUBB1	Q9H4B7
EHD1	Q9H4M9
PSTPIP2	Q9H939
PARVB	Q9HBI1-3
GLOD4	Q9HC38-2
GP6	Q9HCN6
PDLIM7	Q9NR12
CYRIB	Q9NUQ9
TUBA8	Q9NY65
TMOD3	Q9NYL9
EHD3	Q9NZN3
ABRACL	Q9P1F3
BIN2	Q9UBW5
SH3BGRL2	Q9UJC5
DBNL	Q9UJU6
CORO1C	Q9ULV4
NSFL1C	Q9UNZ2
PA2G4	Q9UQ80
HPSE	Q9Y251
TLN1	Q9Y490
LRRFIP2	Q9Y608
FHOD1	Q9Y613
CLIC4	Q9Y696
EMILIN1	Q9Y6C2
SNX3	O60493
DIAPH1	O60610
SERPINE1	P05121
SRGN	P10124
DARS1	P14868
GSPT1	P15170-2
AHCY	P23526
TPP2	P29144
PPP2R1A	P30153
GMPR	P36959
HPCAL1	P37235
CCT6A	P40227
RANBP1	P43487
CCT5	P48643
SARS1	P49591
CCT4	P50991
ACLY	P53396
NPEPPS	P55786
SKP1	P63208
TMSB10	P63313
ARF5	P84085
KPNB1	Q14974
NAPRT	Q6XQN6
UNC13D	Q70J99
CAND1	Q86VP6
UBASH3B	Q8TF42
CNDP2	Q96KP4
TJP2	Q9UDY2
PSME2	Q9UL46
SNX12	Q9UMY4
NRGN	Q92686
