# Supplementary material for: HIV-2 mediated effects on target and bystander cells induce plasma proteome remodeling
Source: iScience. 2024 Feb 28;27(4):109344. doi: 10.1016/j.isci.2024.109344 (PMC10945182; doi:10.1016/j.isci.2024.109344)
Supplement: Table S8. Description of proteins in each tissue signatures, related to Figure 2 [file mmc9.xlsx]

## Sheet: Sheet1
Non-secreted proteins				Secreted proteins
UniProtKB name	Gene name	Tissue signatures		UniProtKB name	Gene name	Tissue signature
P15090	FABP4	Adipose_Subcutaneous		P00746	CFD	Adipose_Subcutaneous
P16284	PECAM1	Adipose_Subcutaneous		P04275	VWF	Adipose_Subcutaneous
P33151	CDH5	Adipose_Subcutaneous		P05452	CLEC3B	Adipose_Subcutaneous
Q4LDE5	SVEP1	Adipose_Subcutaneous		Q15848	ADIPOQ	Adipose_Subcutaneous
Q9H8L6	MMRN2	Adipose_Subcutaneous		P04275	VWF	Adipose_Visceral_Omentum
Q9HCU0	CD248	Adipose_Subcutaneous		P55058	PLTP	Adipose_Visceral_Omentum
O14786	NRP1	Adipose_Visceral_Omentum		Q15848	ADIPOQ	Adipose_Visceral_Omentum
P15090	FABP4	Adipose_Visceral_Omentum		Q8WWA0	ITLN1	Adipose_Visceral_Omentum
P33151	CDH5	Adipose_Visceral_Omentum		P05154	SERPINA5	Adrenal_Gland
P35590	TIE1	Adipose_Visceral_Omentum		Q99969	RARRES2	Adrenal_Gland
Q4LDE5	SVEP1	Adipose_Visceral_Omentum		P01033	TIMP1	Artery_Aorta
Q8WZ75	ROBO4	Adipose_Visceral_Omentum		P07225	PROS1	Artery_Aorta
Q99650	OSMR	Adipose_Visceral_Omentum		P08294	SOD3	Artery_Aorta
Q9H8L6	MMRN2	Adipose_Visceral_Omentum		P09486	SPARC	Artery_Aorta
Q9NPY3	CD93	Adipose_Visceral_Omentum		P18065	IGFBP2	Artery_Aorta
Q9Y5Y7	LYVE1	Adipose_Visceral_Omentum		Q12884	FAP	Artery_Aorta
O75347	TBCA	Adrenal_Gland		Q13740	ALCAM	Artery_Aorta
P13716	ALAD	Adrenal_Gland		Q16270	IGFBP7	Artery_Aorta
P30086	PEBP1	Adrenal_Gland		P05121	SERPINE1	Artery_Aorta
P35241	RDX	Adrenal_Gland		P01033	TIMP1	Artery_Coronary
P61604	HSPE1	Adrenal_Gland		Q16270	IGFBP7	Artery_Coronary
Q8NBJ4	GOLM1	Adrenal_Gland		Q16270	IGFBP7	Artery_Tibial
Q9UNW1	MINPP1	Adrenal_Gland		P01034	CST3	Brain_Putamen_basal_ganglia
P01130	LDLR	Adrenal_Gland		Q13822	ENPP2	Brain_Spinal_cord_cervical_c_1
O76074	PDE5A	Artery_Aorta		Q96KN2	CNDP1	Brain_Spinal_cord_cervical_c_1
P08670	VIM	Artery_Aorta		Q9UMX5	NENF	Brain_Spinal_cord_cervical_c_1
P11279	LAMP1	Artery_Aorta		P48740	MASP1	Cervix_Ectocervix
P16035	TIMP2	Artery_Aorta		P01591	JCHAIN	Colon_Transverse
P16112	ACAN	Artery_Aorta		P04083	ANXA1	Esophagus_Mucosa
P29279	CCN2	Artery_Aorta		P07355	ANXA2	Esophagus_Mucosa
Q07954	LRP1	Artery_Aorta		P62937	PPIA	Esophagus_Mucosa
Q12805	EFEMP1	Artery_Aorta		P06276	BCHE	Esophagus_Muscularis
Q6EMK4	VASN	Artery_Aorta		P00451	F8	Heart_Atrial_Appendage
Q6UX71	PLXDC2	Artery_Aorta		P06396	GSN	Heart_Atrial_Appendage
Q8IWV2	CNTN4	Artery_Aorta		P10643	C7	Heart_Atrial_Appendage
Q9H6X2	ANTXR1	Artery_Aorta		P00451	F8	Heart_Left_Ventricle
Q9UBG0	MRC2	Artery_Aorta		P06744	GPI	Heart_Left_Ventricle
Q9UBX5	FBLN5	Artery_Aorta		Q08380	LGALS3BP	Heart_Left_Ventricle
Q9Y696	CLIC4	Artery_Aorta		P20062	TCN2	Kidney_Cortex
Q10471	GALNT2	Artery_Aorta		P27487	DPP4	Kidney_Cortex
Q9H6X2	ANTXR1	Artery_Coronary		O14791	APOL1	Liver
O75116	ROCK2	Artery_Tibial		O95445	APOM	Liver
O75368	SH3BGRL	Artery_Tibial		P00734	F2	Liver
O76076	CCN5	Artery_Tibial		P00740	F9	Liver
P08670	VIM	Artery_Tibial		P00742	F10	Liver
P16035	TIMP2	Artery_Tibial		P00747	PLG	Liver
P16112	ACAN	Artery_Tibial		P00751	CFB	Liver
P18206	VCL	Artery_Tibial		P01008	SERPINC1	Liver
P21333	FLNA	Artery_Tibial		P01011	SERPINA3	Liver
P24821	TNC	Artery_Tibial		P01024	C3	Liver
P39060	COL18A1	Artery_Tibial		P01031	C5	Liver
P49747	COMP	Artery_Tibial		P01042	KNG1	Liver
P98160	HSPG2	Artery_Tibial		P02649	APOE	Liver
Q07960	ARHGAP1	Artery_Tibial		P02652	APOA2	Liver
Q6EMK4	VASN	Artery_Tibial		P02654	APOC1	Liver
Q8IWV2	CNTN4	Artery_Tibial		P02655	APOC2	Liver
Q9NQ79	CRTAC1	Artery_Tibial		P02656	APOC3	Liver
Q9UM47	NOTCH3	Artery_Tibial		P02741	CRP	Liver
Q9Y696	CLIC4	Artery_Tibial		P02743	APCS	Liver
Q99784	OLFM1	Brain_Anterior_cingulate_cortex_BA24		P02748	C9	Liver
P11171	EPB41	Brain_Cerebellar_Hemisphere		P02749	APOH	Liver
P60763	RAC3	Brain_Cerebellar_Hemisphere		P02753	RBP4	Liver
Q12860	CNTN1	Brain_Cerebellar_Hemisphere		P02760	AMBP	Liver
Q9BY67	CADM1	Brain_Cerebellar_Hemisphere		P02765	AHSG	Liver
Q9HCN6	GP6	Brain_Cerebellar_Hemisphere		P02774	GC	Liver
P37235	HPCAL1	Brain_Cerebellar_Hemisphere		P02790	HPX	Liver
Q8TF42	UBASH3B	Brain_Cerebellar_Hemisphere		P03950	ANG	Liver
P11171	EPB41	Brain_Cerebellum		P03951	F11	Liver
P60763	RAC3	Brain_Cerebellum		P04003	C4BPA	Liver
Q9HCN6	GP6	Brain_Cerebellum		P04004	VTN	Liver
P37235	HPCAL1	Brain_Cerebellum		P04070	PROC	Liver
Q8TF42	UBASH3B	Brain_Cerebellum		P04180	LCAT	Liver
Q99784	OLFM1	Brain_Cortex		P04196	HRG	Liver
Q92686	NRGN	Brain_Cortex		P04217	A1BG	Liver
O94985	CLSTN1	Brain_Frontal_Cortex_BA9		P04278	SHBG	Liver
P10645	CHGA	Brain_Frontal_Cortex_BA9		P05155	SERPING1	Liver
P22061	PCMT1	Brain_Frontal_Cortex_BA9		P05156	CFI	Liver
P31946	YWHAB	Brain_Frontal_Cortex_BA9		P05160	F13B	Liver
P61981	YWHAG	Brain_Frontal_Cortex_BA9		P05543	SERPINA7	Liver
Q00610	CLTC	Brain_Frontal_Cortex_BA9		P05546	SERPIND1	Liver
Q04917	YWHAH	Brain_Frontal_Cortex_BA9		P06276	BCHE	Liver
Q7Z3B1	NEGR1	Brain_Frontal_Cortex_BA9		P06681	C2	Liver
Q92823	NRCAM	Brain_Frontal_Cortex_BA9		P07225	PROS1	Liver
Q99784	OLFM1	Brain_Frontal_Cortex_BA9		P07360	C8G	Liver
P00492	HPRT1	Brain_Frontal_Cortex_BA9		P08581	MET	Liver
Q9NTK5	OLA1	Brain_Frontal_Cortex_BA9		P08697	SERPINF2	Liver
Q92686	NRGN	Brain_Frontal_Cortex_BA9		P08709	F7	Liver
P48426	PIP4K2A	Brain_Spinal_cord_cervical_c_1		P09871	C1S	Liver
P68402	PAFAH1B2	Brain_Spinal_cord_cervical_c_1		P11226	MBL2	Liver
Q15555	MAPRE2	Brain_Spinal_cord_cervical_c_1		P13671	C6	Liver
O75326	SEMA7A	Brain_Spinal_cord_cervical_c_1		P18428	LBP	Liver
P02452	COL1A1	Cervix_Ectocervix		P19823	ITIH2	Liver
P23142	FBLN1	Cervix_Ectocervix		P19827	ITIH1	Liver
P41271	NBL1	Cervix_Ectocervix		P20742	PZP	Liver
O60462	NRP2	Colon_Sigmoid		P20851	C4BPB	Liver
P21291	CSRP1	Colon_Sigmoid		P22692	IGFBP4	Liver
P24821	TNC	Colon_Sigmoid		P25311	AZGP1	Liver
O15204	ADAMDEC1	Colon_Transverse		P27169	PON1	Liver
P01833	PIGR	Colon_Transverse		P29622	SERPINA4	Liver
Q14126	DSG2	Colon_Transverse		P34096	RNASE4	Liver
O00194	RAB27B	Esophagus_Mucosa		P35542	SAA4	Liver
O43639	NCK2	Esophagus_Mucosa		P35858	IGFALS	Liver
P04792	HSPB1	Esophagus_Mucosa		P36980	CFHR2	Liver
P10599	TXN	Esophagus_Mucosa		P43652	AFM	Liver
P12830	CDH1	Esophagus_Mucosa		P48740	MASP1	Liver
P17301	ITGA2	Esophagus_Mucosa		P55145	MANF	Liver
P61106	RAB14	Esophagus_Mucosa		Q02818	NUCB1	Liver
P62826	RAN	Esophagus_Mucosa		Q02985	CFHR3	Liver
P63241	EIF5A	Esophagus_Mucosa		Q04756	HGFAC	Liver
Q06830	PRDX1	Esophagus_Mucosa		Q06033	ITIH3	Liver
Q15223	NECTIN1	Esophagus_Mucosa		Q08830	FGL1	Liver
Q16610	ECM1	Esophagus_Mucosa		Q13790	APOF	Liver
Q96G03	PGM2	Esophagus_Mucosa		Q14624	ITIH4	Liver
Q9NPR2	SEMA4B	Esophagus_Mucosa		Q15485	FCN2	Liver
Q9NQ38	SPINK5	Esophagus_Mucosa		Q76LX8	ADAMTS13	Liver
Q9NY97	B3GNT2	Esophagus_Mucosa		Q86U17	SERPINA11	Liver
Q9NYL9	TMOD3	Esophagus_Mucosa		Q8NBP7	PCSK9	Liver
Q9UJC5	SH3BGRL2	Esophagus_Mucosa		Q8WWZ8	OIT3	Liver
Q9UQ80	PA2G4	Esophagus_Mucosa		Q92496	CFHR4	Liver
O60462	NRP2	Esophagus_Muscularis		Q96IY4	CPB2	Liver
P10721	KIT	Esophagus_Muscularis		Q96PD5	PGLYRP2	Liver
P11766	ADH5	Esophagus_Muscularis		Q99969	RARRES2	Liver
P12814	ACTN1	Esophagus_Muscularis		Q9BWP8	COLEC11	Liver
P58335	ANTXR2	Esophagus_Muscularis		Q9BXR6	CFHR5	Liver
P17813	ENG	Heart_Atrial_Appendage		Q9NZP8	C1RL	Liver
P19021	PAM	Heart_Atrial_Appendage		Q9UGM5	FETUB	Liver
P40925	MDH1	Heart_Atrial_Appendage		Q9UK55	SERPINA10	Liver
P99999	CYCS	Heart_Atrial_Appendage		Q9Y6Z7	COLEC10	Liver
Q86TH1	ADAMTSL2	Heart_Atrial_Appendage		P08833	IGFBP1	Liver
Q9UBP4	DKK3	Heart_Atrial_Appendage		O75636	FCN3	Lung
P00568	AK1	Heart_Left_Ventricle		P02786	TFRC	Lung
P02144	MB	Heart_Left_Ventricle		P01591	JCHAIN	Minor_Salivary_Gland
P06576	ATP5F1B	Heart_Left_Ventricle		P02788	LTF	Minor_Salivary_Gland
P07195	LDHB	Heart_Left_Ventricle		P03973	SLPI	Minor_Salivary_Gland
P17174	GOT1	Heart_Left_Ventricle		P25311	AZGP1	Minor_Salivary_Gland
P19022	CDH2	Heart_Left_Ventricle		P61626	LYZ	Minor_Salivary_Gland
P35443	THBS4	Heart_Left_Ventricle		P05090	APOD	Nerve_Tibial
P40925	MDH1	Heart_Left_Ventricle		P24592	IGFBP6	Nerve_Tibial
P40926	MDH2	Heart_Left_Ventricle		P02786	TFRC	Ovary
P99999	CYCS	Heart_Left_Ventricle		P10643	C7	Ovary
P09668	CTSH	Kidney_Cortex		P24593	IGFBP5	Ovary
Q07075	ENPEP	Kidney_Cortex		P29622	SERPINA4	Pancreas
Q96KP4	CNDP2	Kidney_Cortex		P00533	EGFR	Skin_Not_Sun_Exposed_Suprapubic
P00491	PNP	Kidney_Medulla		P00533	EGFR	Skin_Sun_Exposed_Lower_leg
P07911	UMOD	Kidney_Medulla		P06727	APOA4	Small_Intestine_Terminal_Ileum
P09668	CTSH	Kidney_Medulla		P27487	DPP4	Small_Intestine_Terminal_Ileum
O95479	H6PD	Liver		O43866	CD5L	Spleen
P00352	ALDH1A1	Liver		P02747	C1QC	Spleen
P00441	SOD1	Liver		Q13093	PLA2G7	Spleen
P04040	CAT	Liver		Q16627	CCL14	Spleen
P05062	ALDOB	Liver		Q6P179	ERAP2	Spleen
P13667	PDIA4	Liver		Q96RD9	FCRL5	Spleen
P16930	FAH	Liver		P15814	IGLL1	Testis
P27797	CALR	Liver		Q9BUN1	MENT	Testis
P30046	DDT	Liver		P07858	CTSB	Thyroid
P61604	HSPE1	Liver		P35916	FLT4	Thyroid
P78417	GSTO1	Liver		Q12884	FAP	Uterus
Q14554	PDIA5	Liver
Q16851	UGP2	Liver
Q86UD1	OAF	Liver
Q92820	GGH	Liver
Q96CN7	ISOC1	Liver
Q9UNW1	MINPP1	Liver
Q9UL46	PSME2	Liver
P05362	ICAM1	Lung
P16284	PECAM1	Lung
P22897	MRC1	Lung
P33151	CDH5	Lung
P51884	LUM	Lung
Q8IZF2	ADGRF5	Lung
Q9UEW3	MARCO	Lung
P23381	WARS1	Lung
P01833	PIGR	Minor_Salivary_Gland
Q14126	DSG2	Minor_Salivary_Gland
O00151	PDLIM1	Muscle_Skeletal
O14818	PSMA7	Muscle_Skeletal
P00568	AK1	Muscle_Skeletal
P02144	MB	Muscle_Skeletal
P04179	SOD2	Muscle_Skeletal
P06576	ATP5F1B	Muscle_Skeletal
P07451	CA3	Muscle_Skeletal
P08238	HSP90AB1	Muscle_Skeletal
P11142	HSPA8	Muscle_Skeletal
P14618	PKM	Muscle_Skeletal
P17987	TCP1	Muscle_Skeletal
P20810	CAST	Muscle_Skeletal
P22061	PCMT1	Muscle_Skeletal
P22626	HNRNPA2B1	Muscle_Skeletal
P25786	PSMA1	Muscle_Skeletal
P25787	PSMA2	Muscle_Skeletal
P25788	PSMA3	Muscle_Skeletal
P28072	PSMB6	Muscle_Skeletal
P30041	PRDX6	Muscle_Skeletal
P36871	PGM1	Muscle_Skeletal
P38646	HSPA9	Muscle_Skeletal
P40926	MDH2	Muscle_Skeletal
P46109	CRKL	Muscle_Skeletal
P49721	PSMB2	Muscle_Skeletal
P50502	ST13	Muscle_Skeletal
P54578	USP14	Muscle_Skeletal
P60174	TPI1	Muscle_Skeletal
P60900	PSMA6	Muscle_Skeletal
P63241	EIF5A	Muscle_Skeletal
Q14118	DAG1	Muscle_Skeletal
Q16851	UGP2	Muscle_Skeletal
Q99497	PARK7	Muscle_Skeletal
Q9UQ80	PA2G4	Muscle_Skeletal
P14868	DARS1	Muscle_Skeletal
P36959	GMPR	Muscle_Skeletal
P48643	CCT5	Muscle_Skeletal
Q9NTK5	OLA1	Muscle_Skeletal
P35443	THBS4	Nerve_Tibial
P50502	ST13	Ovary
P55209	NAP1L1	Ovary
P04746	AMY2A	Pancreas
P05451	REG1A	Pancreas
P07237	P4HB	Pancreas
P07478	PRSS2	Pancreas
P07998	RNASE1	Pancreas
P11142	HSPA8	Pancreas
P15144	ANPEP	Pancreas
P24534	EEF1B2	Pancreas
Q15084	PDIA6	Pancreas
P10645	CHGA	Pituitary
P04264	KRT1	Skin_Not_Sun_Exposed_Suprapubic
Q08554	DSC1	Skin_Not_Sun_Exposed_Suprapubic
Q13867	BLMH	Skin_Not_Sun_Exposed_Suprapubic
Q14956	GPNMB	Skin_Not_Sun_Exposed_Suprapubic
Q15828	CST6	Skin_Not_Sun_Exposed_Suprapubic
Q3ZCW2	LGALSL	Skin_Not_Sun_Exposed_Suprapubic
Q6UWP8	SBSN	Skin_Not_Sun_Exposed_Suprapubic
P04264	KRT1	Skin_Sun_Exposed_Lower_leg
Q08554	DSC1	Skin_Sun_Exposed_Lower_leg
Q13867	BLMH	Skin_Sun_Exposed_Lower_leg
Q15828	CST6	Skin_Sun_Exposed_Lower_leg
Q3ZCW2	LGALSL	Skin_Sun_Exposed_Lower_leg
Q6UWP8	SBSN	Skin_Sun_Exposed_Lower_leg
O15204	ADAMDEC1	Small_Intestine_Terminal_Ileum
P15144	ANPEP	Small_Intestine_Terminal_Ileum
Q07075	ENPEP	Small_Intestine_Terminal_Ileum
P07333	CSF1R	Spleen
P19320	VCAM1	Spleen
P22897	MRC1	Spleen
Q8NBS9	TXNDC5	Spleen
Q8WZ75	ROBO4	Spleen
Q9NY15	STAB1	Spleen
Q9Y5Y7	LYVE1	Spleen
O75326	SEMA7A	Spleen
P00352	ALDH1A1	Stomach
P00918	CA2	Stomach
P61088	UBE2N	Testis
Q8IUL8	CILP2	Testis
Q9HCN6	GP6	Testis
P43487	RANBP1	Testis
P14625	HSP90B1	Thyroid
P27797	CALR	Thyroid
P16581	SELE	Thyroid
