# Supplementary material for: HIV-2 mediated effects on target and bystander cells induce plasma proteome remodeling
Source: iScience. 2024 Feb 28;27(4):109344. doi: 10.1016/j.isci.2024.109344 (PMC10945182; doi:10.1016/j.isci.2024.109344)
Supplement: Table S9. Description of proteins in each cell type signature, related to Figures 3 and 4 [file mmc10.xlsx]

## Sheet: Sheet1
Non-secreted proteins				Secreted proteins
UniProtKB name	Gene name	Cell type		UniProtKB name	Gene name	Cell type
O00592	PODXL	Adipocytes		P00451	F8	Adipocytes
O14786	NRP1	Adipocytes		P01344	IGF2	Adipocytes
O60462	NRP2	Adipocytes		P04275	VWF	Adipocytes
O95810	CAVIN2	Adipocytes		P05452	CLEC3B	Adipocytes
P07998	RNASE1	Adipocytes		P06396	GSN	Adipocytes
P12429	ANXA3	Adipocytes		P09486	SPARC	Adipocytes
P13598	ICAM2	Adipocytes		P11597	CETP	Adipocytes
P15090	FABP4	Adipocytes		P22692	IGFBP4	Adipocytes
P16109	SELP	Adipocytes		P35916	FLT4	Adipocytes
P16284	PECAM1	Adipocytes		Q16627	CCL14	Adipocytes
P16671	CD36	Adipocytes		P08174	CD55	Alveolar cells type 1
P17813	ENG	Adipocytes		Q13740	ALCAM	Alveolar cells type 1
P23229	ITGA6	Adipocytes		P03973	SLPI	Alveolar cells type 2
P28827	PTPRM	Adipocytes		P04003	C4BPA	Alveolar cells type 2
P33151	CDH5	Adipocytes		P06681	C2	Alveolar cells type 2
P35590	TIE1	Adipocytes		P08581	MET	Alveolar cells type 2
P43121	MCAM	Adipocytes		Q8NBP7	PCSK9	Alveolar cells type 2
P46531	NOTCH1	Adipocytes		P48740	MASP1	Astrocytes
P98160	HSPG2	Adipocytes		Q76LX8	ADAMTS13	Astrocytes
Q01082	SPTBN1	Adipocytes		Q8TER0	SNED1	Astrocytes
Q14515	SPARCL1	Adipocytes		Q9Y646	CPQ	Astrocytes
Q16555	DPYSL2	Adipocytes		P05109	S100A8	Basal keratinocytes
Q16853	AOC3	Adipocytes		P06702	S100A9	Basal keratinocytes
Q5VY43	PEAR1	Adipocytes		O14791	APOL1	Basal prostatic cells
Q6YHK3	CD109	Adipocytes		P05154	SERPINA5	Basal prostatic cells
Q8IZF2	ADGRF5	Adipocytes		P03973	SLPI	Basal respiratory cells
Q8WZ75	ROBO4	Adipocytes		P07355	ANXA2	Basal respiratory cells
Q9H8L6	MMRN2	Adipocytes		P17936	IGFBP3	Basal respiratory cells
Q9HBW9	ADGRL4	Adipocytes		P24592	IGFBP6	Basal respiratory cells
Q9NPY3	CD93	Adipocytes		P30740	SERPINB1	Basal respiratory cells
P13797	PLS3	Adipocytes		P36955	SERPINF1	Basal respiratory cells
O43707	ACTN4	Alveolar cells type 1		P02775	PPBP	B-cells
O95810	CAVIN2	Alveolar cells type 1		P02776	PF4	B-cells
P05362	ICAM1	Alveolar cells type 1		Q8NI99	ANGPTL6	B-cells
P07998	RNASE1	Alveolar cells type 1		Q96RD9	FCRL5	B-cells
P12429	ANXA3	Alveolar cells type 1		P02788	LTF	Breast glandular cells
P12830	CDH1	Alveolar cells type 1		P25311	AZGP1	Breast glandular cells
P15151	PVR	Alveolar cells type 1		P18065	IGFBP2	Breast myoepithelial cells
P21333	FLNA	Alveolar cells type 1		Q15848	ADIPOQ	Breast myoepithelial cells
P24844	MYL9	Alveolar cells type 1		P48740	MASP1	Cardiomyocytes
P29401	TKT	Alveolar cells type 1		Q9Y6Z7	COLEC10	Cardiomyocytes
Q15828	CST6	Alveolar cells type 1		P01019	AGT	Cholangiocytes
Q7Z7G0	ABI3BP	Alveolar cells type 1		P02760	AMBP	Cholangiocytes
Q8IZF2	ADGRF5	Alveolar cells type 1		P02774	GC	Cholangiocytes
Q96S96	PEBP4	Alveolar cells type 1		P05154	SERPINA5	Cholangiocytes
Q99650	OSMR	Alveolar cells type 1		P05155	SERPING1	Cholangiocytes
Q9H1U4	MEGF9	Alveolar cells type 1		P05156	CFI	Cholangiocytes
Q9NYL9	TMOD3	Alveolar cells type 1		P08185	SERPINA6	Cholangiocytes
P13797	PLS3	Alveolar cells type 1		P0C0L5	C4B	Cholangiocytes
P37235	HPCAL1	Alveolar cells type 1		P12259	F5	Cholangiocytes
Q70J99	UNC13D	Alveolar cells type 1		P13671	C6	Cholangiocytes
P01130	LDLR	Alveolar cells type 1		P29622	SERPINA4	Cholangiocytes
P05362	ICAM1	Alveolar cells type 2		P48740	MASP1	Cholangiocytes
P07998	RNASE1	Alveolar cells type 2		Q14520	HABP2	Cholangiocytes
P09668	CTSH	Alveolar cells type 2		P00450	CP	Club cells
Q7Z7M8	B3GNT8	Alveolar cells type 2		P02788	LTF	Club cells
Q8IZF2	ADGRF5	Alveolar cells type 2		P03973	SLPI	Club cells
Q96S96	PEBP4	Alveolar cells type 2		P17936	IGFBP3	Club cells
Q9H1U4	MEGF9	Alveolar cells type 2		P80108	GPLD1	Cone photoreceptor cells
Q9NQ79	CRTAC1	Alveolar cells type 2		Q15848	ADIPOQ	Cone photoreceptor cells
Q9UEW3	MARCO	Alveolar cells type 2		P00533	EGFR	Cytotrophoblasts
P01130	LDLR	Alveolar cells type 2		P01344	IGF2	Cytotrophoblasts
Q92686	NRGN	Alveolar cells type 2		P08581	MET	Cytotrophoblasts
O15394	NCAM2	Astrocytes		P12259	F5	Cytotrophoblasts
O43157	PLXNB1	Astrocytes		P27487	DPP4	Cytotrophoblasts
P13591	NCAM1	Astrocytes		P35555	FBN1	Cytotrophoblasts
P19022	CDH2	Astrocytes		P36955	SERPINF1	Cytotrophoblasts
P23470	PTPRG	Astrocytes		O00584	RNASET2	dendritic cells
P24821	TNC	Astrocytes		P02775	PPBP	dendritic cells
P26992	CNTFR	Astrocytes		Q15582	TGFBI	dendritic cells
P28827	PTPRM	Astrocytes		Q9NZK5	ADA2	dendritic cells
P46531	NOTCH1	Astrocytes		P10124	SRGN	dendritic cells
P78324	SIRPA	Astrocytes		P17931	LGALS3	Distal enterocytes
Q12860	CNTN1	Astrocytes		P34096	RNASE4	Distal enterocytes
Q12866	MERTK	Astrocytes		Q8NI99	ANGPTL6	Distal tubular cells
Q14766	LTBP1	Astrocytes		P00751	CFB	Ductal cells
Q92823	NRCAM	Astrocytes		P01011	SERPINA3	Ductal cells
Q92859	NEO1	Astrocytes		P02741	CRP	Ductal cells
Q96HD1	CRELD1	Astrocytes		P05155	SERPING1	Ductal cells
Q96KG7	MEGF10	Astrocytes		P07355	ANXA2	Ductal cells
Q9BY67	CADM1	Astrocytes		P16070	CD44	Ductal cells
Q9H1U4	MEGF9	Astrocytes		Q14520	HABP2	Ductal cells
Q9H6X2	ANTXR1	Astrocytes		P04278	SHBG	Early spermatids
Q16394	EXT1	Astrocytes		P12821	ACE	Early spermatids
Q9UDY2	TJP2	Astrocytes		P15814	IGLL1	Early spermatids
O15231	ZNF185	Basal keratinocytes		P20742	PZP	Early spermatids
P02533	KRT14	Basal keratinocytes		Q04756	HGFAC	Early spermatids
P02538	KRT6A	Basal keratinocytes		Q14624	ITIH4	Early spermatids
P17301	ITGA2	Basal keratinocytes		Q76LX8	ADAMTS13	Early spermatids
P23229	ITGA6	Basal keratinocytes		Q96RD9	FCRL5	Early spermatids
P35527	KRT9	Basal keratinocytes		Q9BUN1	MENT	Early spermatids
Q01469	FABP5	Basal keratinocytes		Q9BXJ4	C1QTNF3	Early spermatids
Q14956	GPNMB	Basal keratinocytes		O00584	RNASET2	Endometrial ciliated cells
Q15223	NECTIN1	Basal keratinocytes		O14791	APOL1	Endometrial ciliated cells
Q3ZCW2	LGALSL	Basal keratinocytes		P05154	SERPINA5	Endometrial ciliated cells
O15231	ZNF185	Basal prostatic cells		P08185	SERPINA6	Endometrial ciliated cells
Q9NQ79	CRTAC1	Basal prostatic cells		P05019	IGF1	Endometrial stromal cells
O00151	PDLIM1	Basal respiratory cells		P09382	LGALS1	Endometrial stromal cells
P00338	LDHA	Basal respiratory cells		P09486	SPARC	Endometrial stromal cells
P00558	PGK1	Basal respiratory cells		P18065	IGFBP2	Endometrial stromal cells
P04179	SOD2	Basal respiratory cells		P22692	IGFBP4	Endometrial stromal cells
P10599	TXN	Basal respiratory cells		P48740	MASP1	Endometrial stromal cells
P14324	FDPS	Basal respiratory cells		Q12884	FAP	Endometrial stromal cells
P14618	PKM	Basal respiratory cells		Q13093	PLA2G7	Endometrial stromal cells
P17301	ITGA2	Basal respiratory cells		Q9BWP8	COLEC11	Endometrial stromal cells
P19256	CD58	Basal respiratory cells		O75636	FCN3	Endothelial cells
P24821	TNC	Basal respiratory cells		P00451	F8	Endothelial cells
P53634	CTSC	Basal respiratory cells		P04275	VWF	Endothelial cells
P55957	BID	Basal respiratory cells		P05452	CLEC3B	Endothelial cells
P80188	LCN2	Basal respiratory cells		P09486	SPARC	Endothelial cells
Q12805	EFEMP1	Basal respiratory cells		P11597	CETP	Endothelial cells
Q6YHK3	CD109	Basal respiratory cells		P22692	IGFBP4	Endothelial cells
Q9H939	PSTPIP2	Basal respiratory cells		P35916	FLT4	Endothelial cells
Q9UL46	PSME2	Basal respiratory cells		Q15485	FCN2	Endothelial cells
P04075	ALDOA	Basal squamous epithelial cells		Q16627	CCL14	Endothelial cells
P24821	TNC	Basal squamous epithelial cells		Q8WWZ8	OIT3	Endothelial cells
P26641	EEF1G	Basal squamous epithelial cells		P02776	PF4	Enteroendocrine cells
P35527	KRT9	Basal squamous epithelial cells		P34096	RNASE4	Enteroendocrine cells
P54920	NAPA	Basal squamous epithelial cells		P02786	TFRC	Erythroid cells
Q01469	FABP5	Basal squamous epithelial cells		O75882	ATRN	Excitatory neurons
Q13404	UBE2V1	Basal squamous epithelial cells		P80108	GPLD1	Excitatory neurons
Q6YHK3	CD109	Basal squamous epithelial cells		Q76LX8	ADAMTS13	Excitatory neurons
O15204	ADAMDEC1	B-cells		Q8TER0	SNED1	Excitatory neurons
O75144	ICOSLG	B-cells		Q9NZ08	ERAP1	Excitatory neurons
P08575	PTPRC	B-cells		Q9Y6Z7	COLEC10	Excitatory neurons
P14151	SELL	B-cells		P00751	CFB	Exocrine glandular cells
P14317	HCLS1	B-cells		P01011	SERPINA3	Exocrine glandular cells
P26641	EEF1G	B-cells		P01024	C3	Exocrine glandular cells
P29350	PTPN6	B-cells		P16070	CD44	Exocrine glandular cells
P31146	CORO1A	B-cells		P29622	SERPINA4	Exocrine glandular cells
P32942	ICAM3	B-cells		P30740	SERPINB1	Exocrine glandular cells
P33241	LSP1	B-cells		Q15582	TGFBI	Exocrine glandular cells
P52566	ARHGDIB	B-cells		P01344	IGF2	Extravillous trophoblasts
Q14141	SEPTIN6	B-cells		P17936	IGFBP3	Extravillous trophoblasts
Q86WI1	PKHD1L1	B-cells		P23284	PPIB	Extravillous trophoblasts
Q86YW5	TREML1	B-cells		P35916	FLT4	Extravillous trophoblasts
P11171	EPB41	Bipolar cells		P55145	MANF	Extravillous trophoblasts
Q7Z7M0	MEGF8	Bipolar cells		Q12841	FSTL1	Extravillous trophoblasts
Q86UN3	RTN4RL2	Bipolar cells		Q9NPH3	IL1RAP	Extravillous trophoblasts
Q8IUK5	PLXDC1	Bipolar cells		O75636	FCN3	Fibroblasts
Q9BY67	CADM1	Bipolar cells		P00451	F8	Fibroblasts
P22897	MRC1	Breast glandular cells		P00742	F10	Fibroblasts
Q9NZT1	CALML5	Breast glandular cells		P00746	CFD	Fibroblasts
P07951	TPM2	Breast myoepithelial cells		P01011	SERPINA3	Fibroblasts
P21291	CSRP1	Breast myoepithelial cells		P01033	TIMP1	Fibroblasts
P24844	MYL9	Breast myoepithelial cells		P05019	IGF1	Fibroblasts
P35527	KRT9	Breast myoepithelial cells		P05090	APOD	Fibroblasts
Q15746	MYLK	Breast myoepithelial cells		P05155	SERPING1	Fibroblasts
Q9NZT1	CALML5	Breast myoepithelial cells		P05452	CLEC3B	Fibroblasts
O43852	CALU	Cardiomyocytes		P06396	GSN	Fibroblasts
O95810	CAVIN2	Cardiomyocytes		P08294	SOD3	Fibroblasts
P02144	MB	Cardiomyocytes		P08603	CFH	Fibroblasts
P06576	ATP5F1B	Cardiomyocytes		P09486	SPARC	Fibroblasts
P06732	CKM	Cardiomyocytes		P09871	C1S	Fibroblasts
P07195	LDHB	Cardiomyocytes		P10643	C7	Fibroblasts
P10644	PRKAR1A	Cardiomyocytes		P11597	CETP	Fibroblasts
P12111	COL6A3	Cardiomyocytes		P22692	IGFBP4	Fibroblasts
P16157	ANK1	Cardiomyocytes		P24592	IGFBP6	Fibroblasts
P16671	CD36	Cardiomyocytes		P24593	IGFBP5	Fibroblasts
P17174	GOT1	Cardiomyocytes		P35555	FBN1	Fibroblasts
P18206	VCL	Cardiomyocytes		P36955	SERPINF1	Fibroblasts
P19021	PAM	Cardiomyocytes		P48740	MASP1	Fibroblasts
P19022	CDH2	Cardiomyocytes		Q12841	FSTL1	Fibroblasts
P20810	CAST	Cardiomyocytes		Q12884	FAP	Fibroblasts
P24844	MYL9	Cardiomyocytes		Q15485	FCN2	Fibroblasts
P25705	ATP5F1A	Cardiomyocytes		Q15582	TGFBI	Fibroblasts
P38646	HSPA9	Cardiomyocytes		Q16627	CCL14	Fibroblasts
P40925	MDH1	Cardiomyocytes		Q6UXB8	PI16	Fibroblasts
P48735	IDH2	Cardiomyocytes		Q8TER0	SNED1	Fibroblasts
P68032	ACTC1	Cardiomyocytes		Q8WWZ8	OIT3	Fibroblasts
P99999	CYCS	Cardiomyocytes		Q9BWP8	COLEC11	Fibroblasts
Q08554	DSC1	Cardiomyocytes		P05121	SERPINE1	Fibroblasts
Q0ZGT2	NEXN	Cardiomyocytes		P34096	RNASE4	Gastric mucus-secreting cells
Q14766	LTBP1	Cardiomyocytes		P61626	LYZ	Gastric mucus-secreting cells
Q14956	GPNMB	Cardiomyocytes		O00584	RNASET2	Glandular and luminal cells
Q96HC4	PDLIM5	Cardiomyocytes		O14791	APOL1	Glandular and luminal cells
Q96S96	PEBP4	Cardiomyocytes		P00450	CP	Glandular and luminal cells
Q9UBP4	DKK3	Cardiomyocytes		P05154	SERPINA5	Glandular and luminal cells
O95497	VNN1	Cholangiocytes		P08581	MET	Glandular and luminal cells
Q9NY65	TUBA8	Cholangiocytes		P40189	IL6ST	Glandular and luminal cells
P53634	CTSC	Club cells		P16070	CD44	granulocytes
P80188	LCN2	Club cells		P26447	S100A4	granulocytes
P07911	UMOD	Collecting duct cells		P10124	SRGN	granulocytes
P32004	L1CAM	Collecting duct cells		P18065	IGFBP2	Granulosa cells
O00139	KIF2A	Cone photoreceptor cells		O00187	MASP2	Hepatocytes
O43505	B4GAT1	Cone photoreceptor cells		O14791	APOL1	Hepatocytes
O94985	CLSTN1	Cone photoreceptor cells		O95445	APOM	Hepatocytes
P11171	EPB41	Cone photoreceptor cells		P00450	CP	Hepatocytes
P14618	PKM	Cone photoreceptor cells		P00734	F2	Hepatocytes
P15531	NME1	Cone photoreceptor cells		P00739	HPR	Hepatocytes
P16157	ANK1	Cone photoreceptor cells		P00740	F9	Hepatocytes
P35443	THBS4	Cone photoreceptor cells		P00742	F10	Hepatocytes
Q3ZCW2	LGALSL	Cone photoreceptor cells		P00747	PLG	Hepatocytes
Q99784	OLFM1	Cone photoreceptor cells		P00748	F12	Hepatocytes
Q9H1U4	MEGF9	Cone photoreceptor cells		P00751	CFB	Hepatocytes
Q9ULI3	HEG1	Cone photoreceptor cells		P01008	SERPINC1	Hepatocytes
O60462	NRP2	Cytotrophoblasts		P01011	SERPINA3	Hepatocytes
O75874	IDH1	Cytotrophoblasts		P01019	AGT	Hepatocytes
P00491	PNP	Cytotrophoblasts		P01024	C3	Hepatocytes
P04066	FUCA1	Cytotrophoblasts		P01031	C5	Hepatocytes
P07195	LDHB	Cytotrophoblasts		P01042	KNG1	Hepatocytes
P08758	ANXA5	Cytotrophoblasts		P02649	APOE	Hepatocytes
P23142	FBLN1	Cytotrophoblasts		P02652	APOA2	Hepatocytes
P31939	ATIC	Cytotrophoblasts		P02654	APOC1	Hepatocytes
P48735	IDH2	Cytotrophoblasts		P02655	APOC2	Hepatocytes
Q00013	MPP1	Cytotrophoblasts		P02656	APOC3	Hepatocytes
Q12805	EFEMP1	Cytotrophoblasts		P02741	CRP	Hepatocytes
Q6UY14	ADAMTSL4	Cytotrophoblasts		P02743	APCS	Hepatocytes
Q7KZF4	SND1	Cytotrophoblasts		P02748	C9	Hepatocytes
Q92820	GGH	Cytotrophoblasts		P02749	APOH	Hepatocytes
Q9HDC9	APMAP	Cytotrophoblasts		P02750	LRG1	Hepatocytes
Q9UBQ6	EXTL2	Cytotrophoblasts		P02753	RBP4	Hepatocytes
Q9UBW5	BIN2	Cytotrophoblasts		P02760	AMBP	Hepatocytes
P07686	HEXB	Cytotrophoblasts		P02765	AHSG	Hepatocytes
O75144	ICOSLG	dendritic cells		P02766	TTR	Hepatocytes
P08567	PLEK	dendritic cells		P02774	GC	Hepatocytes
P11717	IGF2R	dendritic cells		P02790	HPX	Hepatocytes
P13796	LCP1	dendritic cells		P03950	ANG	Hepatocytes
P14151	SELL	dendritic cells		P03951	F11	Hepatocytes
P31146	CORO1A	dendritic cells		P03952	KLKB1	Hepatocytes
P33241	LSP1	dendritic cells		P04003	C4BPA	Hepatocytes
P55957	BID	dendritic cells		P04004	VTN	Hepatocytes
P62805	H4C1	dendritic cells		P04070	PROC	Hepatocytes
Q14141	SEPTIN6	dendritic cells		P04114	APOB	Hepatocytes
Q86UX7	FERMT3	dendritic cells		P04180	LCAT	Hepatocytes
Q86YW5	TREML1	dendritic cells		P04196	HRG	Hepatocytes
Q9ULV4	CORO1C	dendritic cells		P04217	A1BG	Hepatocytes
Q9Y4L1	HYOU1	dendritic cells		P05019	IGF1	Hepatocytes
O75326	SEMA7A	dendritic cells		P05154	SERPINA5	Hepatocytes
Q8TF42	UBASH3B	dendritic cells		P05155	SERPING1	Hepatocytes
P00568	AK1	Distal enterocytes		P05156	CFI	Hepatocytes
P00915	CA1	Distal enterocytes		P05160	F13B	Hepatocytes
P00918	CA2	Distal enterocytes		P05543	SERPINA7	Hepatocytes
P01833	PIGR	Distal enterocytes		P05546	SERPIND1	Hepatocytes
P04066	FUCA1	Distal enterocytes		P06276	BCHE	Hepatocytes
P08134	RHOC	Distal enterocytes		P06681	C2	Hepatocytes
P11216	PYGB	Distal enterocytes		P07225	PROS1	Hepatocytes
P12830	CDH1	Distal enterocytes		P07357	C8A	Hepatocytes
P30041	PRDX6	Distal enterocytes		P07358	C8B	Hepatocytes
P30046	DDT	Distal enterocytes		P07360	C8G	Hepatocytes
P41271	NBL1	Distal enterocytes		P08185	SERPINA6	Hepatocytes
P50225	SULT1A1	Distal enterocytes		P08519	LPA	Hepatocytes
P62805	H4C1	Distal enterocytes		P08603	CFH	Hepatocytes
Q13228	SELENBP1	Distal enterocytes		P08697	SERPINF2	Hepatocytes
Q14126	DSG2	Distal enterocytes		P08709	F7	Hepatocytes
Q16851	UGP2	Distal enterocytes		P09871	C1S	Hepatocytes
Q7Z7M8	B3GNT8	Distal enterocytes		P0C0L4	C4A	Hepatocytes
Q8NBJ4	GOLM1	Distal enterocytes		P0C0L5	C4B	Hepatocytes
Q9UJC5	SH3BGRL2	Distal enterocytes		P0DJI8	SAA1	Hepatocytes
Q6XQN6	NAPRT	Distal enterocytes		P0DJI9	SAA2	Hepatocytes
P07195	LDHB	Distal tubular cells		P11226	MBL2	Hepatocytes
P07359	GP1BA	Distal tubular cells		P12259	F5	Hepatocytes
P07911	UMOD	Distal tubular cells		P13671	C6	Hepatocytes
P30048	PRDX3	Distal tubular cells		P15169	CPN1	Hepatocytes
P30086	PEBP1	Distal tubular cells		P18428	LBP	Hepatocytes
P48735	IDH2	Distal tubular cells		P19652	ORM2	Hepatocytes
P99999	CYCS	Distal tubular cells		P19823	ITIH2	Hepatocytes
Q86TH1	ADAMTSL2	Distal tubular cells		P19827	ITIH1	Hepatocytes
P00492	HPRT1	Distal tubular cells		P20742	PZP	Hepatocytes
O95497	VNN1	Ductal cells		P20851	C4BPB	Hepatocytes
P00568	AK1	Ductal cells		P22692	IGFBP4	Hepatocytes
P04179	SOD2	Ductal cells		P22792	CPN2	Hepatocytes
P04439	HLA-A	Ductal cells		P22891	PROZ	Hepatocytes
P05556	ITGB1	Ductal cells		P25311	AZGP1	Hepatocytes
P12429	ANXA3	Ductal cells		P27169	PON1	Hepatocytes
P13987	CD59	Ductal cells		P29622	SERPINA4	Hepatocytes
P17301	ITGA2	Ductal cells		P34096	RNASE4	Hepatocytes
P19320	VCAM1	Ductal cells		P35542	SAA4	Hepatocytes
P80188	LCN2	Ductal cells		P35858	IGFALS	Hepatocytes
Q16643	DBN1	Ductal cells		P36955	SERPINF1	Hepatocytes
Q9NR12	PDLIM7	Ductal cells		P36980	CFHR2	Hepatocytes
O00194	RAB27B	Early spermatids		P43251	BTD	Hepatocytes
O75563	SKAP2	Early spermatids		P43652	AFM	Hepatocytes
P17174	GOT1	Early spermatids		P48740	MASP1	Hepatocytes
P19367	HK1	Early spermatids		P49908	SELENOP	Hepatocytes
P22061	PCMT1	Early spermatids		P55056	APOC4	Hepatocytes
P33908	MAN1A1	Early spermatids		P80108	GPLD1	Hepatocytes
P35443	THBS4	Early spermatids		Q02985	CFHR3	Hepatocytes
P49747	COMP	Early spermatids		Q03591	CFHR1	Hepatocytes
P62805	H4C1	Early spermatids		Q04756	HGFAC	Hepatocytes
P63010	AP2B1	Early spermatids		Q06033	ITIH3	Hepatocytes
P68371	TUBB4B	Early spermatids		Q08830	FGL1	Hepatocytes
P78371	CCT2	Early spermatids		Q13103	SPP2	Hepatocytes
Q01813	PFKP	Early spermatids		Q13790	APOF	Hepatocytes
Q13576	IQGAP2	Early spermatids		Q14520	HABP2	Hepatocytes
Q8IUL8	CILP2	Early spermatids		Q14624	ITIH4	Hepatocytes
Q8IWV2	CNTN4	Early spermatids		Q15166	PON3	Hepatocytes
Q92820	GGH	Early spermatids		Q86U17	SERPINA11	Hepatocytes
Q9H4B7	TUBB1	Early spermatids		Q8NBP7	PCSK9	Hepatocytes
Q9H4M9	EHD1	Early spermatids		Q8NI99	ANGPTL6	Hepatocytes
Q9HCN6	GP6	Early spermatids		Q92496	CFHR4	Hepatocytes
Q9UBG0	MRC2	Early spermatids		Q96IY4	CPB2	Hepatocytes
Q9Y608	LRRFIP2	Early spermatids		Q96PD5	PGLYRP2	Hepatocytes
P29144	TPP2	Early spermatids		Q99969	RARRES2	Hepatocytes
P29279	CCN2	Endometrial ciliated cells		Q9BXR6	CFHR5	Hepatocytes
P62805	H4C1	Endometrial ciliated cells		Q9NPH3	IL1RAP	Hepatocytes
Q86WI1	PKHD1L1	Endometrial ciliated cells		Q9NZP8	C1RL	Hepatocytes
P36959	GMPR	Endometrial ciliated cells		Q9UGM5	FETUB	Hepatocytes
A1L4H1	SSC5D	Endometrial stromal cells		Q9UK55	SERPINA10	Hepatocytes
O14498	ISLR	Endometrial stromal cells		Q9Y5C1	ANGPTL3	Hepatocytes
P02452	COL1A1	Endometrial stromal cells		P08833	IGFBP1	Hepatocytes
P07942	LAMB1	Endometrial stromal cells		O00584	RNASET2	Hofbauer cells
P08253	MMP2	Endometrial stromal cells		O00602	FCN1	Hofbauer cells
P12109	COL6A1	Endometrial stromal cells		O43866	CD5L	Hofbauer cells
P12111	COL6A3	Endometrial stromal cells		P00488	F13A1	Hofbauer cells
P14543	NID1	Endometrial stromal cells		P02649	APOE	Hofbauer cells
P23142	FBLN1	Endometrial stromal cells		P02745	C1QA	Hofbauer cells
P51884	LUM	Endometrial stromal cells		P02747	C1QC	Hofbauer cells
Q15113	PCOLCE	Endometrial stromal cells		P06681	C2	Hofbauer cells
Q16610	ECM1	Endometrial stromal cells		P06702	S100A9	Hofbauer cells
Q6EMK4	VASN	Endometrial stromal cells		P07339	CTSD	Hofbauer cells
Q6UY14	ADAMTSL4	Endometrial stromal cells		P07858	CTSB	Hofbauer cells
Q9H6X2	ANTXR1	Endometrial stromal cells		P08571	CD14	Hofbauer cells
Q9HCU0	CD248	Endometrial stromal cells		P08637	FCGR3A	Hofbauer cells
Q9Y6C2	EMILIN1	Endometrial stromal cells		P09382	LGALS1	Hofbauer cells
P08123	COL1A2	Endometrial stromal cells		P14780	MMP9	Hofbauer cells
O00592	PODXL	Endothelial cells		P26447	S100A4	Hofbauer cells
O14786	NRP1	Endothelial cells		P28799	GRN	Hofbauer cells
O60462	NRP2	Endothelial cells		P55058	PLTP	Hofbauer cells
O95810	CAVIN2	Endothelial cells		P61626	LYZ	Hofbauer cells
P05362	ICAM1	Endothelial cells		Q13093	PLA2G7	Hofbauer cells
P13598	ICAM2	Endothelial cells		Q15582	TGFBI	Hofbauer cells
P16109	SELP	Endothelial cells		Q86VB7	CD163	Hofbauer cells
P16284	PECAM1	Endothelial cells		Q8N149	LILRA2	Hofbauer cells
P17813	ENG	Endothelial cells		Q9NZK5	ADA2	Hofbauer cells
P19320	VCAM1	Endothelial cells		P10124	SRGN	Hofbauer cells
P22105	TNXB	Endothelial cells		O75882	ATRN	Inhibitory neurons
P29279	CCN2	Endothelial cells		P35555	FBN1	Inhibitory neurons
P33151	CDH5	Endothelial cells		P80108	GPLD1	Inhibitory neurons
P35590	TIE1	Endothelial cells		Q76LX8	ADAMTS13	Inhibitory neurons
P42785	PRCP	Endothelial cells		Q8TER0	SNED1	Inhibitory neurons
P43121	MCAM	Endothelial cells		Q9NZ08	ERAP1	Inhibitory neurons
P46531	NOTCH1	Endothelial cells		Q9Y6Z7	COLEC10	Inhibitory neurons
P98160	HSPG2	Endothelial cells		P34096	RNASE4	Intestinal goblet cells
Q13201	MMRN1	Endothelial cells		P03973	SLPI	Ionocytes
Q14515	SPARCL1	Endothelial cells		P17936	IGFBP3	Ionocytes
Q5VY43	PEAR1	Endothelial cells		O00602	FCN1	Kupffer cells
Q6YHK3	CD109	Endothelial cells		O75636	FCN3	Kupffer cells
Q86WI1	PKHD1L1	Endothelial cells		P00450	CP	Kupffer cells
Q8IZF2	ADGRF5	Endothelial cells		P00488	F13A1	Kupffer cells
Q8WZ75	ROBO4	Endothelial cells		P00740	F9	Kupffer cells
Q99784	OLFM1	Endothelial cells		P01019	AGT	Kupffer cells
Q9H8L6	MMRN2	Endothelial cells		P01024	C3	Kupffer cells
Q9HBW9	ADGRL4	Endothelial cells		P02745	C1QA	Kupffer cells
Q9NPY3	CD93	Endothelial cells		P02775	PPBP	Kupffer cells
Q9NY15	STAB1	Endothelial cells		P04217	A1BG	Kupffer cells
Q9NZN3	EHD3	Endothelial cells		P05109	S100A8	Kupffer cells
Q9ULI3	HEG1	Endothelial cells		P06681	C2	Kupffer cells
Q9Y5Y7	LYVE1	Endothelial cells		P06702	S100A9	Kupffer cells
P16581	SELE	Endothelial cells		P07858	CTSB	Kupffer cells
P10645	CHGA	Enteroendocrine cells		P08185	SERPINA6	Kupffer cells
P62805	H4C1	Enteroendocrine cells		P08637	FCGR3A	Kupffer cells
Q13228	SELENBP1	Enteroendocrine cells		P08697	SERPINF2	Kupffer cells
P00915	CA1	Erythroid cells		P0C0L5	C4B	Kupffer cells
P00918	CA2	Erythroid cells		P10153	RNASE2	Kupffer cells
P02042	HBD	Erythroid cells		P11597	CETP	Kupffer cells
P02549	SPTA1	Erythroid cells		P13671	C6	Kupffer cells
P02730	SLC4A1	Erythroid cells		P26447	S100A4	Kupffer cells
P04040	CAT	Erythroid cells		P27918	CFP	Kupffer cells
P05164	MPO	Erythroid cells		P59665	DEFA1	Kupffer cells
P07437	TUBB	Erythroid cells		P61626	LYZ	Kupffer cells
P08514	ITGA2B	Erythroid cells		Q03591	CFHR1	Kupffer cells
P11277	SPTB	Erythroid cells		Q06033	ITIH3	Kupffer cells
P13716	ALAD	Erythroid cells		Q13790	APOF	Kupffer cells
P13727	PRG2	Erythroid cells		Q14520	HABP2	Kupffer cells
P16157	ANK1	Erythroid cells		Q14624	ITIH4	Kupffer cells
P26641	EEF1G	Erythroid cells		Q15485	FCN2	Kupffer cells
P30043	BLVRB	Erythroid cells		Q15582	TGFBI	Kupffer cells
P32119	PRDX2	Erythroid cells		Q16627	CCL14	Kupffer cells
P62805	H4C1	Erythroid cells		Q86VB7	CD163	Kupffer cells
P68871	HBB	Erythroid cells		Q8N149	LILRA2	Kupffer cells
P69891	HBG1	Erythroid cells		Q8NBP7	PCSK9	Kupffer cells
P69905	HBA1	Erythroid cells		Q8WWZ8	OIT3	Kupffer cells
Q00013	MPP1	Erythroid cells		Q9NZK5	ADA2	Kupffer cells
Q08495	DMTN	Erythroid cells		Q9Y6Z7	COLEC10	Kupffer cells
Q13404	UBE2V1	Erythroid cells		Q14314	FGL2	Kupffer cells
Q9H4B7	TUBB1	Erythroid cells		P00488	F13A1	Langerhans cells
Q9H939	PSTPIP2	Erythroid cells		P01033	TIMP1	Langerhans cells
Q9UNW1	MINPP1	Erythroid cells		P01034	CST3	Langerhans cells
P16452	EPB42	Erythroid cells		P09382	LGALS1	Langerhans cells
P36959	GMPR	Erythroid cells		P14780	MMP9	Langerhans cells
O15394	NCAM2	Excitatory neurons		P16070	CD44	Langerhans cells
O75116	ROCK2	Excitatory neurons		P26447	S100A4	Langerhans cells
O76074	PDE5A	Excitatory neurons		P27918	CFP	Langerhans cells
O95980	RECK	Excitatory neurons		P61626	LYZ	Langerhans cells
P13591	NCAM1	Excitatory neurons		Q15582	TGFBI	Langerhans cells
P19022	CDH2	Excitatory neurons		Q9BUN1	MENT	Langerhans cells
P23470	PTPRG	Excitatory neurons		Q9NZK5	ADA2	Langerhans cells
P24043	LAMA2	Excitatory neurons		P10124	SRGN	Langerhans cells
P33908	MAN1A1	Excitatory neurons		Q14314	FGL2	Langerhans cells
P54289	CACNA2D1	Excitatory neurons		P04278	SHBG	Late spermatids
P55290	CDH13	Excitatory neurons		P05154	SERPINA5	Late spermatids
P78324	SIRPA	Excitatory neurons		P06744	GPI	Late spermatids
Q08495	DMTN	Excitatory neurons		P12821	ACE	Late spermatids
Q12860	CNTN1	Excitatory neurons		P13671	C6	Late spermatids
Q15555	MAPRE2	Excitatory neurons		P15814	IGLL1	Late spermatids
Q6GTS8	PM20D1	Excitatory neurons		P20742	PZP	Late spermatids
Q7Z3B1	NEGR1	Excitatory neurons		Q04756	HGFAC	Late spermatids
Q86UN3	RTN4RL2	Excitatory neurons		Q14624	ITIH4	Late spermatids
Q8IWV2	CNTN4	Excitatory neurons		Q16627	CCL14	Late spermatids
Q92823	NRCAM	Excitatory neurons		Q76LX8	ADAMTS13	Late spermatids
Q92859	NEO1	Excitatory neurons		Q9BXJ4	C1QTNF3	Late spermatids
Q96HD1	CRELD1	Excitatory neurons		P00742	F10	Leydig cells
Q99784	OLFM1	Excitatory neurons		P00746	CFD	Leydig cells
Q9HCN6	GP6	Excitatory neurons		P01344	IGF2	Leydig cells
Q9NY65	TUBA8	Excitatory neurons		P02649	APOE	Leydig cells
Q9P232	CNTN3	Excitatory neurons		P05019	IGF1	Leydig cells
Q15262	PTPRK	Excitatory neurons		P05090	APOD	Leydig cells
Q16394	EXT1	Excitatory neurons		P05155	SERPING1	Leydig cells
Q92686	NRGN	Excitatory neurons		P05452	CLEC3B	Leydig cells
O95497	VNN1	Exocrine glandular cells		P08294	SOD3	Leydig cells
P04179	SOD2	Exocrine glandular cells		P08603	CFH	Leydig cells
P04746	AMY2A	Exocrine glandular cells		P09871	C1S	Leydig cells
P04792	HSPB1	Exocrine glandular cells		P10643	C7	Leydig cells
P05106	ITGB3	Exocrine glandular cells		P13671	C6	Leydig cells
P05362	ICAM1	Exocrine glandular cells		P24592	IGFBP6	Leydig cells
P05451	REG1A	Exocrine glandular cells		P24593	IGFBP5	Leydig cells
P07478	PRSS2	Exocrine glandular cells		P35555	FBN1	Leydig cells
P07996	THBS1	Exocrine glandular cells		P36955	SERPINF1	Leydig cells
P12429	ANXA3	Exocrine glandular cells		P41222	PTGDS	Leydig cells
P12814	ACTN1	Exocrine glandular cells		Q12841	FSTL1	Leydig cells
P15085	CPA1	Exocrine glandular cells		Q16270	IGFBP7	Leydig cells
P15151	PVR	Exocrine glandular cells		Q6UXB8	PI16	Leydig cells
P17301	ITGA2	Exocrine glandular cells		Q8TER0	SNED1	Leydig cells
P29279	CCN2	Exocrine glandular cells		Q9NZP8	C1RL	Leydig cells
P35579	MYH9	Exocrine glandular cells		O00602	FCN1	Macrophages
Q15828	CST6	Exocrine glandular cells		O43866	CD5L	Macrophages
Q16643	DBN1	Exocrine glandular cells		P00488	F13A1	Macrophages
Q6GTS8	PM20D1	Exocrine glandular cells		P02745	C1QA	Macrophages
Q99650	OSMR	Exocrine glandular cells		P02747	C1QC	Macrophages
Q9NR12	PDLIM7	Exocrine glandular cells		P02775	PPBP	Macrophages
O75326	SEMA7A	Exocrine glandular cells		P02776	PF4	Macrophages
Q9UDY2	TJP2	Exocrine glandular cells		P07339	CTSD	Macrophages
O00391	QSOX1	Extravillous trophoblasts		P07858	CTSB	Macrophages
O15143	ARPC1B	Extravillous trophoblasts		P08637	FCGR3A	Macrophages
O15511	ARPC5	Extravillous trophoblasts		P11597	CETP	Macrophages
O43852	CALU	Extravillous trophoblasts		P14780	MMP9	Macrophages
P00338	LDHA	Extravillous trophoblasts		P26447	S100A4	Macrophages
P04406	GAPDH	Extravillous trophoblasts		P27918	CFP	Macrophages
P06733	ENO1	Extravillous trophoblasts		P61626	LYZ	Macrophages
P06737	PYGL	Extravillous trophoblasts		Q13093	PLA2G7	Macrophages
P07237	P4HB	Extravillous trophoblasts		Q15582	TGFBI	Macrophages
P07333	CSF1R	Extravillous trophoblasts		Q86VB7	CD163	Macrophages
P07437	TUBB	Extravillous trophoblasts		Q8N149	LILRA2	Macrophages
P07737	PFN1	Extravillous trophoblasts		Q9NZK5	ADA2	Macrophages
P08253	MMP2	Extravillous trophoblasts		P10124	SRGN	Macrophages
P08758	ANXA5	Extravillous trophoblasts		Q14314	FGL2	Macrophages
P10586	PTPRF	Extravillous trophoblasts		P02649	APOE	Melanocytes
P12814	ACTN1	Extravillous trophoblasts		P05090	APOD	Melanocytes
P13667	PDIA4	Extravillous trophoblasts		P05452	CLEC3B	Microglial cells
P13727	PRG2	Extravillous trophoblasts		Q12884	FAP	Microglial cells
P16112	ACAN	Extravillous trophoblasts		Q8TER0	SNED1	Microglial cells
P17813	ENG	Extravillous trophoblasts		O00584	RNASET2	monocytes
P18669	PGAM1	Extravillous trophoblasts		O00602	FCN1	monocytes
P21291	CSRP1	Extravillous trophoblasts		P01033	TIMP1	monocytes
P23142	FBLN1	Extravillous trophoblasts		P02775	PPBP	monocytes
P27797	CALR	Extravillous trophoblasts		P02776	PF4	monocytes
P31939	ATIC	Extravillous trophoblasts		P02786	TFRC	monocytes
P33151	CDH5	Extravillous trophoblasts		P08174	CD55	monocytes
P35527	KRT9	Extravillous trophoblasts		P08637	FCGR3A	monocytes
P36871	PGM1	Extravillous trophoblasts		P26447	S100A4	monocytes
P37802	TAGLN2	Extravillous trophoblasts		P27918	CFP	monocytes
P48735	IDH2	Extravillous trophoblasts		P61626	LYZ	monocytes
P50552	VASP	Extravillous trophoblasts		Q8N149	LILRA2	monocytes
P52566	ARHGDIB	Extravillous trophoblasts		Q9NZK5	ADA2	monocytes
P60709	ACTB	Extravillous trophoblasts		P10124	SRGN	monocytes
P60763	RAC3	Extravillous trophoblasts		Q14314	FGL2	monocytes
P62136	PPP1CA	Extravillous trophoblasts		P01011	SERPINA3	Mucus glandular cells
P62826	RAN	Extravillous trophoblasts		P02788	LTF	Mucus glandular cells
P62993	GRB2	Extravillous trophoblasts		P03973	SLPI	Mucus glandular cells
P68363	TUBA1B	Extravillous trophoblasts		P25311	AZGP1	Mucus glandular cells
P69891	HBG1	Extravillous trophoblasts		P00450	CP	Muller glia cells
P80723	BASP1	Extravillous trophoblasts		P02649	APOE	Muller glia cells
Q01813	PFKP	Extravillous trophoblasts		P05156	CFI	Muller glia cells
Q14019	COTL1	Extravillous trophoblasts		P22352	GPX3	Muller glia cells
Q14554	PDIA5	Extravillous trophoblasts		P24593	IGFBP5	Muller glia cells
Q15084	PDIA6	Extravillous trophoblasts		Q12884	FAP	Muller glia cells
Q6UY14	ADAMTSL4	Extravillous trophoblasts		Q99969	RARRES2	Muller glia cells
Q92820	GGH	Extravillous trophoblasts		Q9BXJ4	C1QTNF3	Muller glia cells
Q9BR76	CORO1B	Extravillous trophoblasts		P02775	PPBP	NK-cells
Q9NPR2	SEMA4B	Extravillous trophoblasts		P02776	PF4	NK-cells
Q9UBW5	BIN2	Extravillous trophoblasts		P08637	FCGR3A	NK-cells
O75326	SEMA7A	Extravillous trophoblasts		P13501	CCL5	NK-cells
P37235	HPCAL1	Extravillous trophoblasts		P61769	B2M	NK-cells
P43487	RANBP1	Extravillous trophoblasts		Q9BUN1	MENT	NK-cells
Q10471	GALNT2	Extravillous trophoblasts		P10124	SRGN	NK-cells
Q8TF42	UBASH3B	Extravillous trophoblasts		O75882	ATRN	Oligodendrocyte precursor cells
A1L4H1	SSC5D	Fibroblasts		P06276	BCHE	Oligodendrocyte precursor cells
O14498	ISLR	Fibroblasts		P20742	PZP	Oligodendrocyte precursor cells
O76076	CCN5	Fibroblasts		P80108	GPLD1	Oligodendrocyte precursor cells
P02452	COL1A1	Fibroblasts		Q13740	ALCAM	Oligodendrocyte precursor cells
P07942	LAMB1	Fibroblasts		Q9NPH3	IL1RAP	Oligodendrocyte precursor cells
P08253	MMP2	Fibroblasts		Q9Y6Z7	COLEC10	Oligodendrocyte precursor cells
P09619	PDGFRB	Fibroblasts		O75882	ATRN	Oligodendrocytes
P11047	LAMC1	Fibroblasts		P04217	A1BG	Oligodendrocytes
P11362	FGFR1	Fibroblasts		P05067	APP	Oligodendrocytes
P12109	COL6A1	Fibroblasts		P35555	FBN1	Oligodendrocytes
P12111	COL6A3	Fibroblasts		Q13740	ALCAM	Oligodendrocytes
P14543	NID1	Fibroblasts		Q13822	ENPP2	Oligodendrocytes
P16035	TIMP2	Fibroblasts		Q6UXB8	PI16	Oligodendrocytes
P22105	TNXB	Fibroblasts		Q96KN2	CNDP1	Oligodendrocytes
P23142	FBLN1	Fibroblasts		Q9Y646	CPQ	Oligodendrocytes
P24043	LAMA2	Fibroblasts		Q9Y6Z7	COLEC10	Oligodendrocytes
P24821	TNC	Fibroblasts		P00751	CFB	Pancreatic endocrine cells
P29279	CCN2	Fibroblasts		P01011	SERPINA3	Pancreatic endocrine cells
P30530	AXL	Fibroblasts		P01033	TIMP1	Pancreatic endocrine cells
P35443	THBS4	Fibroblasts		P07355	ANXA2	Pancreatic endocrine cells
P49747	COMP	Fibroblasts		P09382	LGALS1	Pancreatic endocrine cells
P51884	LUM	Fibroblasts		Q12884	FAP	Pancreatic endocrine cells
Q07954	LRP1	Fibroblasts		Q15582	TGFBI	Pancreatic endocrine cells
Q12805	EFEMP1	Fibroblasts		P05121	SERPINE1	Pancreatic endocrine cells
Q14515	SPARCL1	Fibroblasts		P17931	LGALS3	Paneth cells
Q14766	LTBP1	Fibroblasts		P00742	F10	Peritubular cells
Q14956	GPNMB	Fibroblasts		P02649	APOE	Peritubular cells
Q15113	PCOLCE	Fibroblasts		P05090	APOD	Peritubular cells
Q16610	ECM1	Fibroblasts		P05154	SERPINA5	Peritubular cells
Q16643	DBN1	Fibroblasts		P08294	SOD3	Peritubular cells
Q16853	AOC3	Fibroblasts		P09486	SPARC	Peritubular cells
Q4LDE5	SVEP1	Fibroblasts		P09871	C1S	Peritubular cells
Q5VY43	PEAR1	Fibroblasts		P24592	IGFBP6	Peritubular cells
Q6EMK4	VASN	Fibroblasts		P24593	IGFBP5	Peritubular cells
Q7Z7G0	ABI3BP	Fibroblasts		P35555	FBN1	Peritubular cells
Q86TH1	ADAMTSL2	Fibroblasts		P36955	SERPINF1	Peritubular cells
Q86UD1	OAF	Fibroblasts		P41222	PTGDS	Peritubular cells
Q99972	MYOC	Fibroblasts		Q12841	FSTL1	Peritubular cells
Q9HCU0	CD248	Fibroblasts		Q16270	IGFBP7	Peritubular cells
Q9NY15	STAB1	Fibroblasts		Q6UXB8	PI16	Peritubular cells
Q9UBG0	MRC2	Fibroblasts		Q8TER0	SNED1	Peritubular cells
Q9UBX5	FBLN5	Fibroblasts		Q9BWP8	COLEC11	Peritubular cells
Q9Y6C2	EMILIN1	Fibroblasts		P01591	JCHAIN	Plasma cells
P08123	COL1A2	Fibroblasts		P04217	A1BG	Plasma cells
O00194	RAB27B	Gastric mucus-secreting cells		P0C0L5	C4B	Plasma cells
O15031	PLXNB2	Gastric mucus-secreting cells		P23284	PPIB	Plasma cells
P00918	CA2	Gastric mucus-secreting cells		P55145	MANF	Plasma cells
P04075	ALDOA	Gastric mucus-secreting cells		Q8NI99	ANGPTL6	Plasma cells
P04908	H2AC4	Gastric mucus-secreting cells		Q96RD9	FCRL5	Plasma cells
P07998	RNASE1	Gastric mucus-secreting cells		P25311	AZGP1	Prostatic glandular cells
P12931	SRC	Gastric mucus-secreting cells		P27487	DPP4	Prostatic glandular cells
P54920	NAPA	Gastric mucus-secreting cells		Q13093	PLA2G7	Prostatic glandular cells
P62805	H4C1	Gastric mucus-secreting cells		P04114	APOB	Proximal enterocytes
Q6GTS8	PM20D1	Gastric mucus-secreting cells		P04278	SHBG	Proximal enterocytes
Q8NBJ4	GOLM1	Gastric mucus-secreting cells		P06727	APOA4	Proximal enterocytes
O00592	PODXL	Glandular and luminal cells		P07339	CTSD	Proximal enterocytes
O95497	VNN1	Glandular and luminal cells		P12821	ACE	Proximal enterocytes
P04179	SOD2	Glandular and luminal cells		P17931	LGALS3	Proximal enterocytes
P12830	CDH1	Glandular and luminal cells		P20062	TCN2	Proximal enterocytes
P29279	CCN2	Glandular and luminal cells		P27487	DPP4	Proximal enterocytes
P48059	LIMS1	Glandular and luminal cells		P34096	RNASE4	Proximal enterocytes
P49747	COMP	Glandular and luminal cells		P49908	SELENOP	Proximal enterocytes
P54108	CRISP3	Glandular and luminal cells		P61769	B2M	Proximal enterocytes
Q86WI1	PKHD1L1	Glandular and luminal cells		Q02818	NUCB1	Proximal enterocytes
Q96KP4	CNDP2	Glandular and luminal cells		Q08380	LGALS3BP	Proximal enterocytes
P08123	COL1A2	Glandular and luminal cells		O95445	APOM	Proximal tubular cells
O00194	RAB27B	granulocytes		P02649	APOE	Proximal tubular cells
O95810	CAVIN2	granulocytes		P05156	CFI	Proximal tubular cells
P08670	VIM	granulocytes		P22352	GPX3	Proximal tubular cells
P10721	KIT	granulocytes		Q9BWP8	COLEC11	Proximal tubular cells
P49747	COMP	granulocytes		Q9Y5C1	ANGPTL3	Proximal tubular cells
P51606	RENBP	granulocytes		P03973	SLPI	Respiratory ciliated cells
P52566	ARHGDIB	granulocytes		P20742	PZP	Respiratory ciliated cells
Q13094	LCP2	granulocytes		P43251	BTD	Rod photoreceptor cells
Q8N392	ARHGAP18	granulocytes		P00533	EGFR	Salivary duct cells
O75874	IDH1	Granulosa cells		P08581	MET	Salivary duct cells
O94919	ENDOD1	Granulosa cells		P01011	SERPINA3	Schwann cells
P08133	ANXA6	Granulosa cells		P01034	CST3	Schwann cells
P13716	ALAD	Granulosa cells		P08294	SOD3	Schwann cells
P16112	ACAN	Granulosa cells		P09486	SPARC	Schwann cells
P19022	CDH2	Granulosa cells		Q9NZK5	ADA2	Schwann cells
P22105	TNXB	Granulosa cells		Q14314	FGL2	Schwann cells
P98160	HSPG2	Granulosa cells		P01011	SERPINA3	Serous glandular cells
Q14118	DAG1	Granulosa cells		P02788	LTF	Serous glandular cells
Q15223	NECTIN1	Granulosa cells		P03973	SLPI	Serous glandular cells
O75326	SEMA7A	Granulosa cells		P05090	APOD	Serous glandular cells
P14209	CD99	Granulosa cells		P06702	S100A9	Serous glandular cells
O75347	TBCA	Hepatocytes		P25311	AZGP1	Serous glandular cells
O75874	IDH1	Hepatocytes		P27487	DPP4	Serous glandular cells
O95479	H6PD	Hepatocytes		P49913	CAMP	Serous glandular cells
O95497	VNN1	Hepatocytes		P61626	LYZ	Serous glandular cells
P00352	ALDH1A1	Hepatocytes		O75015	FCGR3B	Serous glandular cells
P00441	SOD1	Hepatocytes		P01033	TIMP1	Sertoli cells
P04040	CAT	Hepatocytes		P05154	SERPINA5	Sertoli cells
P07108	DBI	Hepatocytes		P09486	SPARC	Sertoli cells
P13667	PDIA4	Hepatocytes		P24592	IGFBP6	Sertoli cells
P16930	FAH	Hepatocytes		P24593	IGFBP5	Sertoli cells
P30041	PRDX6	Hepatocytes		Q16270	IGFBP7	Sertoli cells
P30043	BLVRB	Hepatocytes		Q9BWP8	COLEC11	Sertoli cells
P30046	DDT	Hepatocytes		P00739	HPR	Smooth muscle cells
P30086	PEBP1	Hepatocytes		P05452	CLEC3B	Smooth muscle cells
P32942	ICAM3	Hepatocytes		P08294	SOD3	Smooth muscle cells
P33908	MAN1A1	Hepatocytes		P09382	LGALS1	Smooth muscle cells
P36871	PGM1	Hepatocytes		P09486	SPARC	Smooth muscle cells
P39060	COL18A1	Hepatocytes		P24592	IGFBP6	Smooth muscle cells
P50225	SULT1A1	Hepatocytes		P24593	IGFBP5	Smooth muscle cells
P78417	GSTO1	Hepatocytes		Q15848	ADIPOQ	Smooth muscle cells
Q13228	SELENBP1	Hepatocytes		Q16270	IGFBP7	Smooth muscle cells
Q16851	UGP2	Hepatocytes		Q8NI99	ANGPTL6	Smooth muscle cells
Q86SQ4	ADGRG6	Hepatocytes		Q9BWP8	COLEC11	Smooth muscle cells
Q86UD1	OAF	Hepatocytes		Q9BUN1	MENT	Spermatocytes
Q86UN3	RTN4RL2	Hepatocytes		Q8NI99	ANGPTL6	Spermatogonia
Q8IXL6	FAM20C	Hepatocytes		P04083	ANXA1	Squamous epithelial cells
Q9UNW1	MINPP1	Hepatocytes		P05109	S100A8	Squamous epithelial cells
P02792	FTL	Hepatocytes		P04083	ANXA1	Suprabasal keratinocytes
O15143	ARPC1B	Hofbauer cells		P05109	S100A8	Suprabasal keratinocytes
O15145	ARPC3	Hofbauer cells		P06702	S100A9	Suprabasal keratinocytes
O15204	ADAMDEC1	Hofbauer cells		P30740	SERPINB1	Suprabasal keratinocytes
O43399	TPD52L2	Hofbauer cells		P00533	EGFR	Syncytiotrophoblasts
O60462	NRP2	Hofbauer cells		P01344	IGF2	Syncytiotrophoblasts
P06737	PYGL	Hofbauer cells		P02786	TFRC	Syncytiotrophoblasts
P07203	GPX1	Hofbauer cells		P04083	ANXA1	Syncytiotrophoblasts
P07333	CSF1R	Hofbauer cells		P08174	CD55	Syncytiotrophoblasts
P07602	PSAP	Hofbauer cells		P08294	SOD3	Syncytiotrophoblasts
P07737	PFN1	Hofbauer cells		P12259	F5	Syncytiotrophoblasts
P07998	RNASE1	Hofbauer cells		P27487	DPP4	Syncytiotrophoblasts
P08567	PLEK	Hofbauer cells		P55145	MANF	Syncytiotrophoblasts
P09960	LTA4H	Hofbauer cells		P05121	SERPINE1	Syncytiotrophoblasts
P13796	LCP1	Hofbauer cells		P02775	PPBP	T-cells
P14317	HCLS1	Hofbauer cells		P02776	PF4	T-cells
P16671	CD36	Hofbauer cells		P13501	CCL5	T-cells
P19971	TYMP	Hofbauer cells		P02649	APOE	Theca cells
P22897	MRC1	Hofbauer cells		P09486	SPARC	Theca cells
P25774	CTSS	Hofbauer cells		P10643	C7	Theca cells
P29350	PTPN6	Hofbauer cells		P10720	PF4V1	Theca cells
P30043	BLVRB	Hofbauer cells		P18065	IGFBP2	Theca cells
P31146	CORO1A	Hofbauer cells		Q8TER0	SNED1	Theca cells
P33241	LSP1	Hofbauer cells		Q9BWP8	COLEC11	Theca cells
P51606	RENBP	Hofbauer cells		P00751	CFB	Thymic epithelial cells
P52566	ARHGDIB	Hofbauer cells		P01024	C3	Thymic epithelial cells
P53004	BLVRA	Hofbauer cells		P01033	TIMP1	Thymic epithelial cells
P53634	CTSC	Hofbauer cells		P05155	SERPING1	Thymic epithelial cells
P59998	ARPC4	Hofbauer cells		P06276	BCHE	Thymic epithelial cells
P60709	ACTB	Hofbauer cells		P07225	PROS1	Thymic epithelial cells
P62328	TMSB4X	Hofbauer cells		P08581	MET	Thymic epithelial cells
P69891	HBG1	Hofbauer cells		P08603	CFH	Thymic epithelial cells
P78324	SIRPA	Hofbauer cells		P09871	C1S	Thymic epithelial cells
P78417	GSTO1	Hofbauer cells		P0C0L4	C4A	Thymic epithelial cells
Q00013	MPP1	Hofbauer cells		P0C0L5	C4B	Thymic epithelial cells
Q01469	FABP5	Hofbauer cells		P22692	IGFBP4	Thymic epithelial cells
Q10588	BST1	Hofbauer cells		P40189	IL6ST	Thymic epithelial cells
Q13094	LCP2	Hofbauer cells		Q8WWA0	ITLN1	Thymic epithelial cells
Q14019	COTL1	Hofbauer cells		Q99969	RARRES2	Thymic epithelial cells
Q14956	GPNMB	Hofbauer cells		Q99969	RARRES2	Undifferentiated cells
Q15833	STXBP2	Hofbauer cells
Q6IBS0	TWF2	Hofbauer cells
Q86UX7	FERMT3	Hofbauer cells
Q86YW5	TREML1	Hofbauer cells
Q9H299	SH3BGRL3	Hofbauer cells
Q9H4A9	DPEP2	Hofbauer cells
Q9H4G4	GLIPR2	Hofbauer cells
Q9NY15	STAB1	Hofbauer cells
Q9P1F3	ABRACL	Hofbauer cells
Q9UBR2	CTSZ	Hofbauer cells
Q9UEW3	MARCO	Hofbauer cells
Q9Y251	HPSE	Hofbauer cells
Q9Y5Y7	LYVE1	Hofbauer cells
P02792	FTL	Hofbauer cells
P07686	HEXB	Hofbauer cells
Q70J99	UNC13D	Hofbauer cells
Q8IYS5	OSCAR	Hofbauer cells
Q9Y279	VSIG4	Hofbauer cells
O43505	B4GAT1	Horizontal cells
P07359	GP1BA	Horizontal cells
P11277	SPTB	Horizontal cells
P16157	ANK1	Horizontal cells
P32004	L1CAM	Horizontal cells
Q14644	RASA3	Horizontal cells
Q7Z7M0	MEGF8	Horizontal cells
Q9NQ79	CRTAC1	Horizontal cells
Q9NY65	TUBA8	Horizontal cells
O15394	NCAM2	Inhibitory neurons
O76074	PDE5A	Inhibitory neurons
O95980	RECK	Inhibitory neurons
P11277	SPTB	Inhibitory neurons
P13591	NCAM1	Inhibitory neurons
P16157	ANK1	Inhibitory neurons
P19021	PAM	Inhibitory neurons
P19022	CDH2	Inhibitory neurons
P23470	PTPRG	Inhibitory neurons
P28827	PTPRM	Inhibitory neurons
P54289	CACNA2D1	Inhibitory neurons
P55290	CDH13	Inhibitory neurons
P78509	RELN	Inhibitory neurons
Q12860	CNTN1	Inhibitory neurons
Q12913	PTPRJ	Inhibitory neurons
Q4LDE5	SVEP1	Inhibitory neurons
Q6GTS8	PM20D1	Inhibitory neurons
Q7Z3B1	NEGR1	Inhibitory neurons
Q8IWV2	CNTN4	Inhibitory neurons
Q92823	NRCAM	Inhibitory neurons
Q96HD1	CRELD1	Inhibitory neurons
Q99784	OLFM1	Inhibitory neurons
Q9HCN6	GP6	Inhibitory neurons
Q9NQ79	CRTAC1	Inhibitory neurons
Q9NY65	TUBA8	Inhibitory neurons
Q9P232	CNTN3	Inhibitory neurons
Q16394	EXT1	Inhibitory neurons
Q8TF42	UBASH3B	Inhibitory neurons
P01833	PIGR	Intestinal goblet cells
P62805	H4C1	Intestinal goblet cells
Q7Z7M8	B3GNT8	Intestinal goblet cells
Q9UJC5	SH3BGRL2	Intestinal goblet cells
P37235	HPCAL1	Intestinal goblet cells
P14324	FDPS	Ionocytes
P53634	CTSC	Ionocytes
P80188	LCN2	Ionocytes
O15143	ARPC1B	Kupffer cells
O15204	ADAMDEC1	Kupffer cells
P07203	GPX1	Kupffer cells
P07333	CSF1R	Kupffer cells
P07602	PSAP	Kupffer cells
P07996	THBS1	Kupffer cells
P08575	PTPRC	Kupffer cells
P09960	LTA4H	Kupffer cells
P13796	LCP1	Kupffer cells
P14151	SELL	Kupffer cells
P14317	HCLS1	Kupffer cells
P22897	MRC1	Kupffer cells
P25774	CTSS	Kupffer cells
P29350	PTPN6	Kupffer cells
P31146	CORO1A	Kupffer cells
P52209	PGD	Kupffer cells
P52566	ARHGDIB	Kupffer cells
P78324	SIRPA	Kupffer cells
Q10588	BST1	Kupffer cells
Q12866	MERTK	Kupffer cells
Q13094	LCP2	Kupffer cells
Q14019	COTL1	Kupffer cells
Q15833	STXBP2	Kupffer cells
Q15942	ZYX	Kupffer cells
Q86UX7	FERMT3	Kupffer cells
Q9H4A9	DPEP2	Kupffer cells
Q9H4G4	GLIPR2	Kupffer cells
Q9NPY3	CD93	Kupffer cells
Q9NY15	STAB1	Kupffer cells
Q9NZN3	EHD3	Kupffer cells
Q9UEW3	MARCO	Kupffer cells
Q9Y251	HPSE	Kupffer cells
Q8IYS5	OSCAR	Kupffer cells
Q9Y279	VSIG4	Kupffer cells
Q92686	NRGN	Kupffer cells
O15511	ARPC5	Langerhans cells
O60462	NRP2	Langerhans cells
O75144	ICOSLG	Langerhans cells
P05362	ICAM1	Langerhans cells
P07333	CSF1R	Langerhans cells
P07359	GP1BA	Langerhans cells
P08567	PLEK	Langerhans cells
P08670	VIM	Langerhans cells
P0DMV8	HSPA1A	Langerhans cells
P12931	SRC	Langerhans cells
P13796	LCP1	Langerhans cells
P19256	CD58	Langerhans cells
P19971	TYMP	Langerhans cells
P22897	MRC1	Langerhans cells
P29350	PTPN6	Langerhans cells
P30530	AXL	Langerhans cells
P33241	LSP1	Langerhans cells
P55957	BID	Langerhans cells
P62328	TMSB4X	Langerhans cells
P80723	BASP1	Langerhans cells
Q13094	LCP2	Langerhans cells
Q14019	COTL1	Langerhans cells
Q86UX7	FERMT3	Langerhans cells
Q86YW5	TREML1	Langerhans cells
Q9H299	SH3BGRL3	Langerhans cells
Q9H4A9	DPEP2	Langerhans cells
Q9H4G4	GLIPR2	Langerhans cells
Q9UBR2	CTSZ	Langerhans cells
Q9UEW3	MARCO	Langerhans cells
Q9ULV4	CORO1C	Langerhans cells
Q8IYS5	OSCAR	Langerhans cells
Q8TF42	UBASH3B	Langerhans cells
Q9Y279	VSIG4	Langerhans cells
O00161	SNAP23	Late spermatids
O00194	RAB27B	Late spermatids
O75083	WDR1	Late spermatids
O75563	SKAP2	Late spermatids
P08514	ITGA2B	Late spermatids
P11279	LAMP1	Late spermatids
P13796	LCP1	Late spermatids
P14618	PKM	Late spermatids
P16035	TIMP2	Late spermatids
P17987	TCP1	Late spermatids
P19367	HK1	Late spermatids
P22061	PCMT1	Late spermatids
P33151	CDH5	Late spermatids
P35237	SERPINB6	Late spermatids
P49747	COMP	Late spermatids
P54727	RAD23B	Late spermatids
P60900	PSMA6	Late spermatids
P61088	UBE2N	Late spermatids
P63010	AP2B1	Late spermatids
P63104	YWHAZ	Late spermatids
P68366	TUBA4A	Late spermatids
P68371	TUBB4B	Late spermatids
P78371	CCT2	Late spermatids
Q01813	PFKP	Late spermatids
Q13576	IQGAP2	Late spermatids
Q14847	LASP1	Late spermatids
Q8IUL8	CILP2	Late spermatids
Q8IWV2	CNTN4	Late spermatids
Q8NBJ4	GOLM1	Late spermatids
Q92820	GGH	Late spermatids
Q9H4B7	TUBB1	Late spermatids
Q9H4M9	EHD1	Late spermatids
Q9HCN6	GP6	Late spermatids
Q9UBG0	MRC2	Late spermatids
Q9UBX1	CTSF	Late spermatids
Q9Y608	LRRFIP2	Late spermatids
P29144	TPP2	Late spermatids
A1L4H1	SSC5D	Leydig cells
O14498	ISLR	Leydig cells
O76076	CCN5	Leydig cells
P00352	ALDH1A1	Leydig cells
P02452	COL1A1	Leydig cells
P08253	MMP2	Leydig cells
P08670	VIM	Leydig cells
P09619	PDGFRB	Leydig cells
P11362	FGFR1	Leydig cells
P12109	COL6A1	Leydig cells
P12111	COL6A3	Leydig cells
P14543	NID1	Leydig cells
P16035	TIMP2	Leydig cells
P17813	ENG	Leydig cells
P24043	LAMA2	Leydig cells
P41271	NBL1	Leydig cells
P51884	LUM	Leydig cells
Q07954	LRP1	Leydig cells
Q14766	LTBP1	Leydig cells
Q15113	PCOLCE	Leydig cells
Q4LDE5	SVEP1	Leydig cells
Q5VY43	PEAR1	Leydig cells
Q6EMK4	VASN	Leydig cells
Q7Z7G0	ABI3BP	Leydig cells
Q9HCU0	CD248	Leydig cells
Q9UBG0	MRC2	Leydig cells
Q9UBX5	FBLN5	Leydig cells
Q9Y6C2	EMILIN1	Leydig cells
P08123	COL1A2	Leydig cells
O15204	ADAMDEC1	Macrophages
P07203	GPX1	Macrophages
P07333	CSF1R	Macrophages
P07602	PSAP	Macrophages
P07996	THBS1	Macrophages
P07998	RNASE1	Macrophages
P08567	PLEK	Macrophages
P08575	PTPRC	Macrophages
P13796	LCP1	Macrophages
P14151	SELL	Macrophages
P14317	HCLS1	Macrophages
P19320	VCAM1	Macrophages
P19971	TYMP	Macrophages
P22897	MRC1	Macrophages
P25774	CTSS	Macrophages
P29350	PTPN6	Macrophages
P31146	CORO1A	Macrophages
P33241	LSP1	Macrophages
P51606	RENBP	Macrophages
P52566	ARHGDIB	Macrophages
P53634	CTSC	Macrophages
P78324	SIRPA	Macrophages
Q10588	BST1	Macrophages
Q12866	MERTK	Macrophages
Q13094	LCP2	Macrophages
Q14019	COTL1	Macrophages
Q14956	GPNMB	Macrophages
Q86UX7	FERMT3	Macrophages
Q86YW5	TREML1	Macrophages
Q9H4A9	DPEP2	Macrophages
Q9H4G4	GLIPR2	Macrophages
Q9H939	PSTPIP2	Macrophages
Q9NPY3	CD93	Macrophages
Q9NY15	STAB1	Macrophages
Q9UBR2	CTSZ	Macrophages
Q9UEW3	MARCO	Macrophages
Q9Y251	HPSE	Macrophages
Q9Y5Y7	LYVE1	Macrophages
P02792	FTL	Macrophages
Q8IYS5	OSCAR	Macrophages
Q9Y279	VSIG4	Macrophages
P10721	KIT	Melanocytes
P13987	CD59	Melanocytes
P16035	TIMP2	Melanocytes
P32004	L1CAM	Melanocytes
P51606	RENBP	Melanocytes
Q14956	GPNMB	Melanocytes
Q16610	ECM1	Melanocytes
Q9UBX1	CTSF	Melanocytes
P36959	GMPR	Melanocytes
O00592	PODXL	Microglial cells
P07333	CSF1R	Microglial cells
P23470	PTPRG	Microglial cells
P24043	LAMA2	Microglial cells
P28827	PTPRM	Microglial cells
Q12866	MERTK	Microglial cells
Q12913	PTPRJ	Microglial cells
Q14644	RASA3	Microglial cells
Q5VY43	PEAR1	Microglial cells
Q6UX71	PLXDC2	Microglial cells
Q7L576	CYFIP1	Microglial cells
Q86TH1	ADAMTSL2	Microglial cells
Q86YW5	TREML1	Microglial cells
Q8IZF2	ADGRF5	Microglial cells
Q16394	EXT1	Microglial cells
O15143	ARPC1B	monocytes
O15145	ARPC3	monocytes
O75368	SH3BGRL	monocytes
O95497	VNN1	monocytes
P04179	SOD2	monocytes
P07333	CSF1R	monocytes
P07602	PSAP	monocytes
P07996	THBS1	monocytes
P08567	PLEK	monocytes
P08575	PTPRC	monocytes
P09960	LTA4H	monocytes
P13598	ICAM2	monocytes
P13796	LCP1	monocytes
P14151	SELL	monocytes
P14317	HCLS1	monocytes
P16284	PECAM1	monocytes
P19971	TYMP	monocytes
P25774	CTSS	monocytes
P26038	MSN	monocytes
P29350	PTPN6	monocytes
P29401	TKT	monocytes
P31146	CORO1A	monocytes
P32942	ICAM3	monocytes
P33241	LSP1	monocytes
P48059	LIMS1	monocytes
P50552	VASP	monocytes
P52566	ARHGDIB	monocytes
P53634	CTSC	monocytes
P55209	NAP1L1	monocytes
P55957	BID	monocytes
P58546	MTPN	monocytes
P59998	ARPC4	monocytes
P61160	ACTR2	monocytes
P61224	RAP1B	monocytes
P80723	BASP1	monocytes
Q04721	NOTCH2	monocytes
Q10588	BST1	monocytes
Q13094	LCP2	monocytes
Q14019	COTL1	monocytes
Q15833	STXBP2	monocytes
Q86UX7	FERMT3	monocytes
Q86YW5	TREML1	monocytes
Q9H4A9	DPEP2	monocytes
Q9H4B7	TUBB1	monocytes
Q9H939	PSTPIP2	monocytes
Q9NPY3	CD93	monocytes
Q9UBW5	BIN2	monocytes
P23381	WARS1	monocytes
Q01433	AMPD2	monocytes
Q8IYS5	OSCAR	monocytes
Q8TF42	UBASH3B	monocytes
Q92686	NRGN	monocytes
P07996	THBS1	Mucus glandular cells
P54108	CRISP3	Mucus glandular cells
P80188	LCN2	Mucus glandular cells
Q14766	LTBP1	Mucus glandular cells
Q99650	OSMR	Mucus glandular cells
Q9NZT1	CALML5	Mucus glandular cells
P00918	CA2	Muller glia cells
P06733	ENO1	Muller glia cells
P06737	PYGL	Muller glia cells
P08670	VIM	Muller glia cells
P26992	CNTFR	Muller glia cells
P43121	MCAM	Muller glia cells
P80723	BASP1	Muller glia cells
Q3ZCW2	LGALSL	Muller glia cells
Q7Z7G0	ABI3BP	Muller glia cells
Q86UD1	OAF	Muller glia cells
Q96G03	PGM2	Muller glia cells
Q96S96	PEBP4	Muller glia cells
Q9BY67	CADM1	Muller glia cells
Q9UBP4	DKK3	Muller glia cells
Q9UBX1	CTSF	Muller glia cells
P01889	HLA-B	NK-cells
P04439	HLA-A	NK-cells
P08567	PLEK	NK-cells
P08575	PTPRC	NK-cells
P11717	IGF2R	NK-cells
P13598	ICAM2	NK-cells
P13796	LCP1	NK-cells
P14151	SELL	NK-cells
P14317	HCLS1	NK-cells
P26038	MSN	NK-cells
P31146	CORO1A	NK-cells
P32942	ICAM3	NK-cells
P33241	LSP1	NK-cells
P52566	ARHGDIB	NK-cells
P61224	RAP1B	NK-cells
Q13094	LCP2	NK-cells
Q14141	SEPTIN6	NK-cells
Q14644	RASA3	NK-cells
Q86UX7	FERMT3	NK-cells
Q86YW5	TREML1	NK-cells
Q9H4B7	TUBB1	NK-cells
Q9H4G4	GLIPR2	NK-cells
Q9HDC9	APMAP	NK-cells
Q9UBW5	BIN2	NK-cells
Q70J99	UNC13D	NK-cells
O15394	NCAM2	Oligodendrocyte precursor cells
O76074	PDE5A	Oligodendrocyte precursor cells
O95980	RECK	Oligodendrocyte precursor cells
P08514	ITGA2B	Oligodendrocyte precursor cells
P11362	FGFR1	Oligodendrocyte precursor cells
P13591	NCAM1	Oligodendrocyte precursor cells
P19022	CDH2	Oligodendrocyte precursor cells
P23470	PTPRG	Oligodendrocyte precursor cells
P28827	PTPRM	Oligodendrocyte precursor cells
P35443	THBS4	Oligodendrocyte precursor cells
P54289	CACNA2D1	Oligodendrocyte precursor cells
P55290	CDH13	Oligodendrocyte precursor cells
Q12860	CNTN1	Oligodendrocyte precursor cells
Q12913	PTPRJ	Oligodendrocyte precursor cells
Q7Z3B1	NEGR1	Oligodendrocyte precursor cells
Q86UN3	RTN4RL2	Oligodendrocyte precursor cells
Q8IWV2	CNTN4	Oligodendrocyte precursor cells
Q92823	NRCAM	Oligodendrocyte precursor cells
Q92859	NEO1	Oligodendrocyte precursor cells
Q96KG7	MEGF10	Oligodendrocyte precursor cells
Q9BY67	CADM1	Oligodendrocyte precursor cells
Q9H6X2	ANTXR1	Oligodendrocyte precursor cells
Q9NQ79	CRTAC1	Oligodendrocyte precursor cells
Q9NY65	TUBA8	Oligodendrocyte precursor cells
Q9P232	CNTN3	Oligodendrocyte precursor cells
Q15262	PTPRK	Oligodendrocyte precursor cells
Q16394	EXT1	Oligodendrocyte precursor cells
O15394	NCAM2	Oligodendrocytes
O94919	ENDOD1	Oligodendrocytes
O95980	RECK	Oligodendrocytes
P13473	LAMP2	Oligodendrocytes
P13591	NCAM1	Oligodendrocytes
P17301	ITGA2	Oligodendrocytes
P24043	LAMA2	Oligodendrocytes
P48426	PIP4K2A	Oligodendrocytes
P54289	CACNA2D1	Oligodendrocytes
Q12913	PTPRJ	Oligodendrocytes
Q15555	MAPRE2	Oligodendrocytes
Q16181	SEPTIN7	Oligodendrocytes
Q16555	DPYSL2	Oligodendrocytes
Q16706	MAN2A1	Oligodendrocytes
Q4LDE5	SVEP1	Oligodendrocytes
Q5JSH3	WDR44	Oligodendrocytes
Q6UX71	PLXDC2	Oligodendrocytes
Q7Z3B1	NEGR1	Oligodendrocytes
Q92859	NEO1	Oligodendrocytes
Q96HD1	CRELD1	Oligodendrocytes
Q96KG7	MEGF10	Oligodendrocytes
Q9BY67	CADM1	Oligodendrocytes
Q9H1U4	MEGF9	Oligodendrocytes
Q15262	PTPRK	Oligodendrocytes
Q9UDY2	TJP2	Oligodendrocytes
P02452	COL1A1	Pancreatic endocrine cells
P07951	TPM2	Pancreatic endocrine cells
P08134	RHOC	Pancreatic endocrine cells
P12429	ANXA3	Pancreatic endocrine cells
P12814	ACTN1	Pancreatic endocrine cells
P24844	MYL9	Pancreatic endocrine cells
P29279	CCN2	Pancreatic endocrine cells
P37802	TAGLN2	Pancreatic endocrine cells
Q15828	CST6	Pancreatic endocrine cells
Q16643	DBN1	Pancreatic endocrine cells
Q9NR12	PDLIM7	Pancreatic endocrine cells
P08123	COL1A2	Pancreatic endocrine cells
O00151	PDLIM1	Paneth cells
P00918	CA2	Paneth cells
P01833	PIGR	Paneth cells
P04066	FUCA1	Paneth cells
P26992	CNTFR	Paneth cells
P41271	NBL1	Paneth cells
P62805	H4C1	Paneth cells
P62942	FKBP1A	Paneth cells
Q7Z7M8	B3GNT8	Paneth cells
Q8NBJ4	GOLM1	Paneth cells
P63313	TMSB10	Paneth cells
A1L4H1	SSC5D	Peritubular cells
O14498	ISLR	Peritubular cells
O76074	PDE5A	Peritubular cells
P07359	GP1BA	Peritubular cells
P07942	LAMB1	Peritubular cells
P07951	TPM2	Peritubular cells
P08133	ANXA6	Peritubular cells
P08253	MMP2	Peritubular cells
P09619	PDGFRB	Peritubular cells
P12109	COL6A1	Peritubular cells
P14543	NID1	Peritubular cells
P16035	TIMP2	Peritubular cells
P17813	ENG	Peritubular cells
P21333	FLNA	Peritubular cells
P24043	LAMA2	Peritubular cells
P24844	MYL9	Peritubular cells
P29279	CCN2	Peritubular cells
P30530	AXL	Peritubular cells
P35443	THBS4	Peritubular cells
P41271	NBL1	Peritubular cells
Q01082	SPTBN1	Peritubular cells
Q07954	LRP1	Peritubular cells
Q14515	SPARCL1	Peritubular cells
Q14766	LTBP1	Peritubular cells
Q15746	MYLK	Peritubular cells
Q16853	AOC3	Peritubular cells
Q5VY43	PEAR1	Peritubular cells
Q6EMK4	VASN	Peritubular cells
Q9NR12	PDLIM7	Peritubular cells
Q9UBG0	MRC2	Peritubular cells
Q9UBX5	FBLN5	Peritubular cells
Q9Y6C2	EMILIN1	Peritubular cells
P36959	GMPR	Peritubular cells
P08123	COL1A2	Peritubular cells
P04908	H2AC4	Plasma cells
P13598	ICAM2	Plasma cells
P13667	PDIA4	Plasma cells
P14625	HSP90B1	Plasma cells
P26641	EEF1G	Plasma cells
P32942	ICAM3	Plasma cells
P33241	LSP1	Plasma cells
P33908	MAN1A1	Plasma cells
P54920	NAPA	Plasma cells
P62805	H4C1	Plasma cells
Q14141	SEPTIN6	Plasma cells
Q15084	PDIA6	Plasma cells
Q86WI1	PKHD1L1	Plasma cells
Q8NBS9	TXNDC5	Plasma cells
Q9Y4L1	HYOU1	Plasma cells
O00194	RAB27B	Prostatic glandular cells
P04908	H2AC4	Prostatic glandular cells
P35443	THBS4	Prostatic glandular cells
P58335	ANTXR2	Prostatic glandular cells
P62805	H4C1	Prostatic glandular cells
Q96S96	PEBP4	Prostatic glandular cells
P36959	GMPR	Prostatic glandular cells
O00151	PDLIM1	Proximal enterocytes
O14745	SLC9A3R1	Proximal enterocytes
O95497	VNN1	Proximal enterocytes
P01833	PIGR	Proximal enterocytes
P01889	HLA-B	Proximal enterocytes
P04066	FUCA1	Proximal enterocytes
P04439	HLA-A	Proximal enterocytes
P05062	ALDOB	Proximal enterocytes
P08134	RHOC	Proximal enterocytes
P12955	PEPD	Proximal enterocytes
P15144	ANPEP	Proximal enterocytes
P30043	BLVRB	Proximal enterocytes
P30046	DDT	Proximal enterocytes
P30086	PEBP1	Proximal enterocytes
P41271	NBL1	Proximal enterocytes
P50225	SULT1A1	Proximal enterocytes
P62805	H4C1	Proximal enterocytes
Q07075	ENPEP	Proximal enterocytes
Q10588	BST1	Proximal enterocytes
Q14847	LASP1	Proximal enterocytes
Q7Z7M8	B3GNT8	Proximal enterocytes
Q92520	FAM3C	Proximal enterocytes
Q9BR76	CORO1B	Proximal enterocytes
Q6XQN6	NAPRT	Proximal enterocytes
Q96KP4	CNDP2	Proximal enterocytes
Q96NZ9	PRAP1	Proximal enterocytes
Q9UL46	PSME2	Proximal enterocytes
O14745	SLC9A3R1	Proximal tubular cells
P00352	ALDH1A1	Proximal tubular cells
P00441	SOD1	Proximal tubular cells
P05106	ITGB3	Proximal tubular cells
P07108	DBI	Proximal tubular cells
P07195	LDHB	Proximal tubular cells
P09211	GSTP1	Proximal tubular cells
P10599	TXN	Proximal tubular cells
P10768	ESD	Proximal tubular cells
P12955	PEPD	Proximal tubular cells
P16930	FAH	Proximal tubular cells
P19320	VCAM1	Proximal tubular cells
P30046	DDT	Proximal tubular cells
P30048	PRDX3	Proximal tubular cells
P30086	PEBP1	Proximal tubular cells
P40925	MDH1	Proximal tubular cells
P47755	CAPZA2	Proximal tubular cells
P51606	RENBP	Proximal tubular cells
P54819	AK2	Proximal tubular cells
P61604	HSPE1	Proximal tubular cells
P62805	H4C1	Proximal tubular cells
Q06830	PRDX1	Proximal tubular cells
Q6GTS8	PM20D1	Proximal tubular cells
Q9P1F3	ABRACL	Proximal tubular cells
Q9Y696	CLIC4	Proximal tubular cells
P02792	FTL	Proximal tubular cells
P23526	AHCY	Proximal tubular cells
Q96KP4	CNDP2	Proximal tubular cells
O43157	PLXNB1	Respiratory ciliated cells
P00352	ALDH1A1	Respiratory ciliated cells
P04746	AMY2A	Respiratory ciliated cells
P07478	PRSS2	Respiratory ciliated cells
P15085	CPA1	Respiratory ciliated cells
P29279	CCN2	Respiratory ciliated cells
P68371	TUBB4B	Respiratory ciliated cells
P80188	LCN2	Respiratory ciliated cells
Q15828	CST6	Respiratory ciliated cells
Q6GTS8	PM20D1	Respiratory ciliated cells
O00592	PODXL	Rod photoreceptor cells
P07359	GP1BA	Rod photoreceptor cells
P11171	EPB41	Rod photoreceptor cells
P62805	H4C1	Rod photoreceptor cells
Q3ZCW2	LGALSL	Rod photoreceptor cells
Q9BY67	CADM1	Rod photoreceptor cells
Q9H4B7	TUBB1	Rod photoreceptor cells
O75326	SEMA7A	Rod photoreceptor cells
Q9UDY2	TJP2	Rod photoreceptor cells
P05106	ITGB3	Salivary duct cells
P11216	PYGB	Salivary duct cells
P17301	ITGA2	Salivary duct cells
A1L4H1	SSC5D	Schwann cells
O75144	ICOSLG	Schwann cells
O76076	CCN5	Schwann cells
O94919	ENDOD1	Schwann cells
P08567	PLEK	Schwann cells
P08670	VIM	Schwann cells
P13591	NCAM1	Schwann cells
P13796	LCP1	Schwann cells
P32004	L1CAM	Schwann cells
P33241	LSP1	Schwann cells
P58335	ANTXR2	Schwann cells
P80723	BASP1	Schwann cells
Q14141	SEPTIN6	Schwann cells
Q99784	OLFM1	Schwann cells
Q9H4B7	TUBB1	Schwann cells
Q9Y696	CLIC4	Schwann cells
P02538	KRT6A	Serous glandular cells
Q8IXL6	FAM20C	Serous glandular cells
Q9NZT1	CALML5	Serous glandular cells
Q9UJC5	SH3BGRL2	Serous glandular cells
P05106	ITGB3	Sertoli cells
P07951	TPM2	Sertoli cells
P09619	PDGFRB	Sertoli cells
P11413	G6PD	Sertoli cells
P14543	NID1	Sertoli cells
P24844	MYL9	Sertoli cells
P26992	CNTFR	Sertoli cells
P30530	AXL	Sertoli cells
P32004	L1CAM	Sertoli cells
P35443	THBS4	Sertoli cells
P43121	MCAM	Sertoli cells
P60763	RAC3	Sertoli cells
Q14515	SPARCL1	Sertoli cells
Q15746	MYLK	Sertoli cells
Q16853	AOC3	Sertoli cells
Q5VY43	PEAR1	Sertoli cells
Q6EMK4	VASN	Sertoli cells
Q9UM47	NOTCH3	Sertoli cells
P36959	GMPR	Sertoli cells
P00568	AK1	Skeletal myocytes
P02144	MB	Skeletal myocytes
P06732	CKM	Skeletal myocytes
P07451	CA3	Skeletal myocytes
P07951	TPM2	Skeletal myocytes
P0DMV8	HSPA1A	Skeletal myocytes
P11277	SPTB	Skeletal myocytes
P16157	ANK1	Skeletal myocytes
P36871	PGM1	Skeletal myocytes
P68032	ACTC1	Skeletal myocytes
Q6UY14	ADAMTSL4	Skeletal myocytes
Q96HC4	PDLIM5	Skeletal myocytes
Q96S96	PEBP4	Skeletal myocytes
Q9NR12	PDLIM7	Skeletal myocytes
P36959	GMPR	Skeletal myocytes
O76074	PDE5A	Smooth muscle cells
O76076	CCN5	Smooth muscle cells
P02452	COL1A1	Smooth muscle cells
P07951	TPM2	Smooth muscle cells
P09619	PDGFRB	Smooth muscle cells
P12109	COL6A1	Smooth muscle cells
P12111	COL6A3	Smooth muscle cells
P14543	NID1	Smooth muscle cells
P16109	SELP	Smooth muscle cells
P21291	CSRP1	Smooth muscle cells
P21333	FLNA	Smooth muscle cells
P24821	TNC	Smooth muscle cells
P24844	MYL9	Smooth muscle cells
P29279	CCN2	Smooth muscle cells
P30530	AXL	Smooth muscle cells
P35443	THBS4	Smooth muscle cells
P39060	COL18A1	Smooth muscle cells
P43121	MCAM	Smooth muscle cells
P49747	COMP	Smooth muscle cells
P51884	LUM	Smooth muscle cells
Q14515	SPARCL1	Smooth muscle cells
Q14766	LTBP1	Smooth muscle cells
Q15113	PCOLCE	Smooth muscle cells
Q15746	MYLK	Smooth muscle cells
Q16853	AOC3	Smooth muscle cells
Q5VY43	PEAR1	Smooth muscle cells
Q6EMK4	VASN	Smooth muscle cells
Q8IZF2	ADGRF5	Smooth muscle cells
Q9HCU0	CD248	Smooth muscle cells
Q9NR12	PDLIM7	Smooth muscle cells
Q9UM47	NOTCH3	Smooth muscle cells
Q9Y6C2	EMILIN1	Smooth muscle cells
P08123	COL1A2	Smooth muscle cells
Q92686	NRGN	Smooth muscle cells
P62805	H4C1	Spermatocytes
P78371	CCT2	Spermatocytes
Q8IUL8	CILP2	Spermatocytes
P00492	HPRT1	Spermatocytes
P60763	RAC3	Spermatogonia
P62805	H4C1	Spermatogonia
O14745	SLC9A3R1	Squamous epithelial cells
O15231	ZNF185	Squamous epithelial cells
P04075	ALDOA	Squamous epithelial cells
P04792	HSPB1	Squamous epithelial cells
P09211	GSTP1	Squamous epithelial cells
P26641	EEF1G	Squamous epithelial cells
P52209	PGD	Squamous epithelial cells
P54920	NAPA	Squamous epithelial cells
Q01469	FABP5	Squamous epithelial cells
Q15223	NECTIN1	Squamous epithelial cells
Q6YHK3	CD109	Squamous epithelial cells
Q9UM47	NOTCH3	Squamous epithelial cells
O15231	ZNF185	Suprabasal keratinocytes
P02533	KRT14	Suprabasal keratinocytes
P02538	KRT6A	Suprabasal keratinocytes
P04264	KRT1	Suprabasal keratinocytes
P04792	HSPB1	Suprabasal keratinocytes
P09211	GSTP1	Suprabasal keratinocytes
P10599	TXN	Suprabasal keratinocytes
P11413	G6PD	Suprabasal keratinocytes
P13645	KRT10	Suprabasal keratinocytes
P18054	ALOX12	Suprabasal keratinocytes
P35908	KRT2	Suprabasal keratinocytes
P52209	PGD	Suprabasal keratinocytes
P68366	TUBA4A	Suprabasal keratinocytes
Q01469	FABP5	Suprabasal keratinocytes
Q08554	DSC1	Suprabasal keratinocytes
Q15223	NECTIN1	Suprabasal keratinocytes
Q16610	ECM1	Suprabasal keratinocytes
Q3ZCW2	LGALSL	Suprabasal keratinocytes
Q6UWP8	SBSN	Suprabasal keratinocytes
Q86SQ4	ADGRG6	Suprabasal keratinocytes
Q96G03	PGM2	Suprabasal keratinocytes
Q9NQ38	SPINK5	Suprabasal keratinocytes
Q9NYL9	TMOD3	Suprabasal keratinocytes
Q9NZT1	CALML5	Suprabasal keratinocytes
Q9UM47	NOTCH3	Suprabasal keratinocytes
Q9Y251	HPSE	Suprabasal keratinocytes
P13797	PLS3	Suprabasal keratinocytes
P01130	LDLR	Suprabasal keratinocytes
P00491	PNP	Syncytiotrophoblasts
P04066	FUCA1	Syncytiotrophoblasts
P07195	LDHB	Syncytiotrophoblasts
P07738	BPGM	Syncytiotrophoblasts
P08133	ANXA6	Syncytiotrophoblasts
P08195	SLC3A2	Syncytiotrophoblasts
P08758	ANXA5	Syncytiotrophoblasts
P11021	HSPA5	Syncytiotrophoblasts
P13473	LAMP2	Syncytiotrophoblasts
P17813	ENG	Syncytiotrophoblasts
P20618	PSMB1	Syncytiotrophoblasts
P23142	FBLN1	Syncytiotrophoblasts
P25786	PSMA1	Syncytiotrophoblasts
P30101	PDIA3	Syncytiotrophoblasts
P31948	STIP1	Syncytiotrophoblasts
P33151	CDH5	Syncytiotrophoblasts
P48735	IDH2	Syncytiotrophoblasts
P49721	PSMB2	Syncytiotrophoblasts
P51149	RAB7A	Syncytiotrophoblasts
P55072	VCP	Syncytiotrophoblasts
P61224	RAP1B	Syncytiotrophoblasts
P80723	BASP1	Syncytiotrophoblasts
Q00013	MPP1	Syncytiotrophoblasts
Q12805	EFEMP1	Syncytiotrophoblasts
Q12907	LMAN2	Syncytiotrophoblasts
Q16851	UGP2	Syncytiotrophoblasts
Q4LDE5	SVEP1	Syncytiotrophoblasts
Q6UY14	ADAMTSL4	Syncytiotrophoblasts
Q7KZF4	SND1	Syncytiotrophoblasts
Q8N392	ARHGAP18	Syncytiotrophoblasts
Q92820	GGH	Syncytiotrophoblasts
Q96G03	PGM2	Syncytiotrophoblasts
Q9H4A9	DPEP2	Syncytiotrophoblasts
Q9HDC9	APMAP	Syncytiotrophoblasts
Q9NZN3	EHD3	Syncytiotrophoblasts
Q9UBW5	BIN2	Syncytiotrophoblasts
O75326	SEMA7A	Syncytiotrophoblasts
P07686	HEXB	Syncytiotrophoblasts
P08575	PTPRC	T-cells
P13796	LCP1	T-cells
P14151	SELL	T-cells
P14317	HCLS1	T-cells
P31146	CORO1A	T-cells
P32942	ICAM3	T-cells
P33241	LSP1	T-cells
P52566	ARHGDIB	T-cells
Q13094	LCP2	T-cells
Q14141	SEPTIN6	T-cells
Q14644	RASA3	T-cells
Q86UX7	FERMT3	T-cells
Q9UBW5	BIN2	T-cells
P07942	LAMB1	Theca cells
P09172	DBH	Theca cells
P12109	COL6A1	Theca cells
P16035	TIMP2	Theca cells
P17813	ENG	Theca cells
P19320	VCAM1	Theca cells
Q16853	AOC3	Theca cells
Q4LDE5	SVEP1	Theca cells
Q562R1	ACTBL2	Theca cells
Q86UD1	OAF	Theca cells
Q9UBG0	MRC2	Theca cells
Q9UBQ6	EXTL2	Theca cells
Q9Y6C2	EMILIN1	Theca cells
P08123	COL1A2	Theca cells
O95479	H6PD	Thymic epithelial cells
P04075	ALDOA	Thymic epithelial cells
P07942	LAMB1	Thymic epithelial cells
P22105	TNXB	Thymic epithelial cells
P62805	H4C1	Thymic epithelial cells
Q12805	EFEMP1	Thymic epithelial cells
Q15828	CST6	Thymic epithelial cells
Q4LDE5	SVEP1	Thymic epithelial cells
Q86WI1	PKHD1L1	Thymic epithelial cells
Q9HCU0	CD248	Thymic epithelial cells
Q9ULI3	HEG1	Thymic epithelial cells
Q9UNN8	PROCR	Thymic epithelial cells
P01833	PIGR	Undifferentiated cells
P30046	DDT	Undifferentiated cells
P62805	H4C1	Undifferentiated cells
